# Supplementary material for: Loss of peroxiredoxin 6 alters lipid composition and distribution resulting in increased sensitivity to ferroptosis
Source: Biochem J. 2024 Dec 23;481(24):1997–2015. doi: 10.1042/BCJ20240445 (PMC11668489; doi:10.1042/BCJ20240445)
Supplement: Supplementary Table [file BCJ-481-1997-s2.pdf]

## Sheet: Index
	Data_22_0014_IMIBIC.xlsx
		INDEX
			Data per metabolite
			Data per chemicla class
			Heatmap

## Sheet: Data per metabolite
COD.OWL	External CODE	GROUP	Cer_02	Cer_03	Cer_04	Cer_05	Cer_06	Cer_07	Cer_09	Cer_10_Cer_11	Cer_12	Cer_13	Cer_15	Cer_16	CMH_01	CMH_02	CMH_03	Cho_01	ChoE_08	ChoE_11	ChoE_12	ChoE_13	ChoE_15	ChoE_17	DAPC03	DAPC04	DAPC05	DAPC06	DAPC07	DAPC08	DAPC09	DAPC11	DAPC12	DAPC14	DAPC17	DAPC18	DAPC19	DAPC20	DAPC21	DAPC24	DAPC26	DAPC27	DAPC28	DAPC29	DAPC30	DAPC32	DAPC34	DAPC37	DAPC38
CLASS			Sphingolipids	Sphingolipids	Sphingolipids	Sphingolipids	Sphingolipids	Sphingolipids	Sphingolipids	Sphingolipids	Sphingolipids	Sphingolipids	Sphingolipids	Sphingolipids	Sphingolipids	Sphingolipids	Sphingolipids	Sterols	Sterols	Sterols	Sterols	Sterols	Sterols	Sterols	Glycerophospholipids	Glycerophospholipids	Glycerophospholipids	Glycerophospholipids	Glycerophospholipids	Glycerophospholipids	Glycerophospholipids	Glycerophospholipids	Glycerophospholipids	Glycerophospholipids	Glycerophospholipids	Glycerophospholipids	Glycerophospholipids	Glycerophospholipids	Glycerophospholipids	Glycerophospholipids	Glycerophospholipids	Glycerophospholipids	Glycerophospholipids	Glycerophospholipids	Glycerophospholipids	Glycerophospholipids	Glycerophospholipids	Glycerophospholipids	Glycerophospholipids
SUBCLASS A			Ceramides	Ceramides	Ceramides	Ceramides	Ceramides	Ceramides	Ceramides	Ceramides	Ceramides	Ceramides	Ceramides	Ceramides	Monohexosylceramides	Monohexosylceramides	Monohexosylceramides	Cholesterol and derivatives	Cholesteryl Ester	Cholesteryl Ester	Cholesteryl Ester	Cholesteryl Ester	Cholesteryl Ester	Cholesteryl Ester	Diacylglycerophosphocholine	Diacylglycerophosphocholine	Diacylglycerophosphocholine	Diacylglycerophosphocholine	Diacylglycerophosphocholine	Diacylglycerophosphocholine	Diacylglycerophosphocholine	Diacylglycerophosphocholine	Diacylglycerophosphocholine	Diacylglycerophosphocholine	Diacylglycerophosphocholine	Diacylglycerophosphocholine	Diacylglycerophosphocholine	Diacylglycerophosphocholine	Diacylglycerophosphocholine	Diacylglycerophosphocholine	Diacylglycerophosphocholine	Diacylglycerophosphocholine	Diacylglycerophosphocholine	Diacylglycerophosphocholine	Diacylglycerophosphocholine	Diacylglycerophosphocholine	Diacylglycerophosphocholine	Diacylglycerophosphocholine	Diacylglycerophosphocholine
SUBCLASS B			CER[NS]	CER[NS]	CER[NS]	CER[NS]	CER[NS]	CER[NS]	CER[NS]	CER[NS]	CER[NS]	CER[NS]	CER[NS]	CER[NS]	CMH[NS]	CMH[NS]	CMH[NS]
SUBCLASS C			Sphingoid base d18:1	Sphingoid base d18:1	Sphingoid base d18:1	Sphingoid base d18:1	Mixed sphingoid base	Sphingoid base d18:1	Sphingoid base d18:1	Mixed sphingoid base	Mixed sphingoid base	Sphingoid base d18:1	Sphingoid base d18:1	Sphingoid base d18:1	Sphingoid base d18:1	Sphingoid base d18:1	Sphingoid base d18:1
COMMON NAME
INDIVIDUAL NOTATION			Cer(d18:1/16:0)	Cer(d18:1/20:0)	Cer(d18:1/21:0)	Cer(d18:1/22:0)	Cer(40:2)	Cer(d18:1/23:0)	Cer(d18:1/24:0)	Cer(d18:1/24:1)+Cer(d18:2/24:0)	Cer(42:3)	Cer(d18:1/18:0)	Cer(d18:1/25:0)	Cer(d18:1/19:0)	CMH(d18:1/16:0)	CMH(d18:1/22:0)	CMH(d18:1/24:0)	Cholesterol	ChoE(18:2)	ChoE(20:3)	ChoE(20:4)	ChoE(20:5)	ChoE(22:5)	ChoE(22:6)	PC(32:0)	PC(32:1)	PC(32:2)	PC(34:0)	PC(34:1)	PC(34:2)	PC(34:4)	PC(36:1)	PC(36:2)	PC(36:4)	PC(38:2)	PC(38:3)	PC(38:4)	PC(38:5)	PC(38:5)	PC(38:6)	PC(40:4)	PC(40:4)	PC(40:5)	PC(40:5)	PC(40:6)	PC(40:7)	PC(40:8)	PC(42:8)	PC(34:3)
INDIVIDUAL COMPOSITION OR PROBABLE ID																									PC(16:0/16:0)	PC(16:0/16:1) + PC(14:1/18:0) + PC(14:0/18:1)	PC(14:0/18:2)	PC(16:0/18:0)	PC(16:0/18:1)	PC(16:0/18:2)	PC(14:0/20:4)	PC(18:0/18:1)	PC(18:0/18:2)	PC(16:0/20:4)	PC(20:0/18:2)	PC(18:0/20:3)	PC(18:0/20:4)	PC(18:1/20:4) + PC(16:0/22:5)	PC(18:0/20:5) + PC(16:0/22:5)	PC(16:0/22:6)	PC(18:0/22:4)	PC(20:0/20:4)		PC(18:0/22:5)	PC(18:0/22:6)	PC(18:1/22:6)	PC(20:4/20:4) + PC(18:2/22:6) + PC(18:0/22:8)	PC(22:4/20:4)	PC(16:1/18:2)
SIMPLIFIED NAME			Cer	Cer	Cer	Cer	Cer	Cer	Cer	Cer	Cer	Cer	Cer	Cer	CMH	CMH	CMH	Cho	ChoE	ChoE	ChoE	ChoE	ChoE	ChoE	PC_DAPC	PC_DAPC	PC_DAPC	PC_DAPC	PC_DAPC	PC_DAPC	PC_DAPC	PC_DAPC	PC_DAPC	PC_DAPC	PC_DAPC	PC_DAPC	PC_DAPC	PC_DAPC	PC_DAPC	PC_DAPC	PC_DAPC	PC_DAPC	PC_DAPC	PC_DAPC	PC_DAPC	PC_DAPC	PC_DAPC	PC_DAPC	PC_DAPC
SIMPLE NAME			Cer	Cer	Cer	Cer	Cer	Cer	Cer	Cer	Cer	Cer	Cer	Cer	CMH	CMH	CMH	Cho	ChoE	ChoE	ChoE	ChoE	ChoE	ChoE	PC	PC	PC	PC	PC	PC	PC	PC	PC	PC	PC	PC	PC	PC	PC	PC	PC	PC	PC	PC	PC	PC	PC	PC	PC
HMDB			HMDB04949	HMDB04951		HMDB04952		HMDB00950	HMDB04956			HMDB04950	HMDB04957		HMDB04971	HMDB04974	HMDB04978	HMDB00067	HMDB00610	HMDB10373	HMDB06726	HMDB06731	HMDB10375	HMDB06733	HMDB00564		HMDB07874	HMDB07970	HMDB07972	HMDB07973	HMDB07883	HMDB08038	HMDB08039	HMDB07982	HMDB08270	HMDB08046	HMDB08048			HMDB07991	HMDB08054	HMDB08279		HMDB08056	HMDB08057	HMDB08123		HMDB08640	HMDB08006
KEGG			C00195	C00195		C00195			C00195			C00195	C00195		C01190	C01190		C00187	C15441		C02530	C02530		C02530	C00157		C00157	C00157	C00157	C00157	C00157	C00157	C00157	C00157	C00157	C00157	C00157			C00157	C00157	C00157		C00157	C00157	C00157		C00157	C00157
CHEMICAL FORMULA			C34H67NO3	C38H75NO3		C40H79NO3		C41H81NO3	C42H83NO3			C36H71NO3	C43H85NO3		C40H77NO8	C46H89NO8	C48H93NO8	C27H46O	C45H76O2	C47H78O2	C47H76O2	C47H74O2	C49H78O2	C49H76O2	C40H80NO8P		C40H76NO8P	C42H84NO8P	C42H82NO8P	C42H80NO8P	C42H76NO8P	C44H86NO8P	C44H84NO8P	C44H80NO8P	C46H88NO8P	C46H86NO8P	C46H84NO8P			C46H80NO8P	C48H88NO8P	C48H88NO8P		C48H86NO8P	C48H84NO8P	C48H82NO8P		C50H84NO8P	C42H78NO8P
COMMON NAME (HMDB)			Ceramide (d18:1/16:0)	Ceramide (d18:1/20:0)		Ceramide (d18:1/22:0)		Cer(d18:1/23:0)	Ceramide (d18:1/24:0)			Ceramide (d18:1/18:0)	Ceramide (d18:1/25:0)		Glucosylceramide (d18:1/16:0)	Glucosylceramide (d18:1/22:0)	Glucosylceramide (d18:1/24:0)	Cholesterol	CE(18:2(9Z,12Z))	CE(20:3(5Z,8Z,11Z))	CE(20:4(5Z,8Z,11Z,14Z)	CE(20:5(5Z,8Z,11Z,14Z,17Z)	CE(22:5(7Z,10Z,13Z,16Z,19Z))	CE(22:6(4Z,7Z,10Z,13Z,16Z,19Z))	PC(16:0/16:0)		PC(14:0/18:2(9Z,12Z))	PC(16:0/18:0)	PC(16:0/18:1(9Z))	PC(16:0/18:2(9Z,12Z))	PC(14:0/20:4(5Z,8Z,11Z,14Z))	PC(18:0/18:1(9Z))	PC(18:0/18:2(9Z,12Z))	PC(16:0/20:4(5Z,8Z,11Z,14Z))	PC(20:0/18:2(9Z,12Z))	PC(18:0/20:3(5Z,8Z,11Z))	PC(18:0/20:4(5Z,8Z,11Z,14Z))			PC(16:0/22:6(4Z,7Z,10Z,13Z,16Z,19Z))	PC(18:0/22:4(7Z,10Z,13Z,16Z))	PC(20:0/20:4(5Z,8Z,11Z,14Z))		PC(18:0/22:5(7Z,10Z,13Z,16Z,19Z))	PC(18:0/22:6(4Z,7Z,10Z,13Z,16Z,19Z))	PC(18:1(9Z)/22:6(4Z,7Z,10Z,13Z,16Z,19Z))		PC(22:4(7Z,10Z,13Z,16Z)/20:4(5Z,8Z,11Z,14Z))	PC(16:1(9Z)/18:2(9Z,12Z))
BIOFUNCTION			Cell signaling	Cell signaling		Cell signaling		Cell signaling	Cell signaling			Cell signaling	Cell signaling		Cell signaling	Cell signaling	Cell signaling	Cell signaling	Cell signaling	Cell signaling	Cell signaling	Cell signaling	Cell signaling	Cell signaling	Cell signaling		Cell signaling	Cell signaling	Cell signaling	Cell signaling	Cell signaling	Cell signaling	Cell signaling	Cell signaling	Cell signaling	Cell signaling	Cell signaling			Cell signaling	Cell signaling	Cell signaling		Cell signaling	Cell signaling	Cell signaling		Cell signaling	Cell signaling
CLASS (HMDB)			Sphingolipids	Sphingolipids		Sphingolipids		Sphingolipids	Sphingolipids			Sphingolipids	Sphingolipids		Sphingolipids	Sphingolipids	Sphingolipids	Steroids and Steroid Derivatives	Steroids and Steroid Derivatives	Steroids and Steroid Derivatives	Steroids and Steroid Derivatives	Steroids and Steroid Derivatives	Steroids and Steroid Derivatives	Steroids and Steroid Derivatives	Glycerophospholipids		Glycerophospholipids	Glycerophospholipids	Glycerophospholipids	Glycerophospholipids	Glycerophospholipids	Glycerophospholipids	Glycerophospholipids	Glycerophospholipids	Glycerophospholipids	Glycerophospholipids	Glycerophospholipids			Glycerophospholipids	Glycerophospholipids	Glycerophospholipids		Glycerophospholipids	Glycerophospholipids	Glycerophospholipids		Glycerophospholipids	Glycerophospholipids
SUPER CLASS (HMDB)			Lipids	Lipids		Lipids		Lipids	Lipids			Lipids	Lipids		Lipids	Lipids	Lipids	Lipids	Lipids	Lipids	Lipids	Lipids	Lipids	Lipids	Lipids		Lipids	Lipids	Lipids	Lipids	Lipids	Lipids	Lipids	Lipids	Lipids	Lipids	Lipids			Lipids	Lipids	Lipids		Lipids	Lipids	Lipids		Lipids	Lipids
Metabolite OUT OF LINEAL RANGE			NO	NO	NO	NO	NO	NO	NO	NO	NO	NO	NO	NO	NO	NO	NO	NO	NO	NO	NO	NO	NO	YES	NO	In WT group	NO	NO	YES	In WT group	NO	YES	In WT group	NO	NO	NO	NO	NO	NO	NO	NO	NO	NO	NO	NO	NO	NO	NO	NO
owl-2214-001	SNU WT 1	SNU WT	1.03296	1.26232	1.06014	1.3916	1.41214	1.31773	1.66379	1.63988	1.57444	1.0738	1.55792	1.08736	1.98985	1.71815	1.92379	0.711101	0.461977	1.18619	1.41333	1.0354	0.865435	1.14502	1.13854	1.72436	2.17947	1.35923	1.33529	1.82949	2.52737	1.5018	1.507	1.28624	1.87963	0.941359	0.611154	1.41253	1.10833	1.79078	0.683309	1.17429	1.44098	0.380354	1.89952	1.96788	2.00803	1.8015	1.76847
owl-2214-002	SNU WT 2	SNU WT	0.932087	0.81371	0.803635	0.835866	1.07752	0.867595	1.03924	1.04555	0.976962	0.751926	1.06554	0.927651	1.38827	1.13869	1.20738	0.827622	0.874019	0.728885	1.18941	0.856074	0.685879	0.890349	0.962331	1.28765	1.41895	1.02613	1.17854	1.26828	1.23035	1.1111	1.22985	0.984409	1.32351	0.542222	0.63786	1.05899	0.764424	1.27053	0.419033	1.05703	1.12759	0.51927	1.1837	1.41724	1.27946	1.2954	1.19641
owl-2214-003	SNU WT 3	SNU WT	0.885694	0.839959	0.795024	0.916287	0.828594	0.9261	1.11038	1.15827	1.13041	0.677683	1.06394	1.00099	1.61366	1.2604	1.48106	0.92964	0.730444	0.837459	1.20004	1.04842	0.748138	0.907504	1.09711	1.41572	1.68163	1.1575	1.22219	1.42261	1.47365	1.14494	1.2873	1.11521	1.38016	0.740398	0.591741	1.21022	0.898398	1.41302	0.641977	1.20777	1.1205	0.633811	1.29542	1.45958	1.51833	1.62975	1.42263
owl-2214-004	SNU WT 4	SNU WT	0.99735	0.969569	0.789987	1.00815	1.21267	0.954224	1.24017	1.2476	1.15559	0.841826	1.09908	1.03644	1.647	1.12881	1.42269	0.723058	0.462797	0.847933	0.985627	0.906667	0.692526	0.977523	1.03178	1.41551	1.62913	1.13691	1.20977	1.45059	1.49101	1.19729	1.31632	1.0576	1.49075	0.537536	0.526585	1.16725	0.840837	1.45057	0.472662	0.99652	1.10378	0.448452	1.37592	1.51283	1.49505	1.43911	1.21136
owl-2214-005	SNU WT 5	SNU WT	0.908636	0.924504	0.906036	0.985909	1.03591	1.01112	1.2156	1.29375	1.246	0.710477	1.20133	1.02036	1.65621	1.3648	1.46343	1.08062	0.561541	0.90658	0.978611	0.936364	0.667774	0.985154	1.05669	1.4635	1.80891	1.19096	1.23754	1.47162	1.62457	1.24324	1.35567	1.04208	1.58658	0.877098	0.48274	1.16688	0.863352	1.5187	0.785113	1.47413	1.09144	0.687768	1.35201	1.58631	1.56541	1.55884	1.56024
owl-2214-006	SNU WT 6	SNU WT	1.01626	0.869729	0.874464	1.09737	1.12383	1.19867	1.3943	1.46058	1.35935	0.821701	1.18251	1.12252	1.8718	1.318	1.50774	1.17584	0.638757	0.583676	1.07398	0.760233	0.69857	0.989101	1.1263	1.55404	1.91561	1.22656	1.29458	1.5992	1.73989	1.29522	1.40284	1.14347	1.60537	0.949073	0.510215	1.23196	0.991489	1.59106	0.851394	1.55173	1.19582	0.768661	1.5046	1.74947	1.6931	1.70108	1.59587
owl-2214-007	SNU KO 1	SNU KO	0.885485	0.904449	1.04755	0.74364	1.26857	0.702106	0.566282	0.541464	0.649763	0.973442	0.521981	0.979259	0.232962	0.746825	0.406663	0.990729	0.314653	1.0052	0.524758	1.07211	1.36057	0.927103	0.782898	0.38279	0.247996	0.695925	0.568761	0.36624	0.42718	0.651182	0.478754	0.745019	0.372474	1.03346	1.63618	0.657442	0.903709	0.405406	1.12226	0.567162	0.690637	1.65392	0.534416	0.348584	0.420372	0.316808	0.490993
owl-2214-008	SNU KO 2	SNU KO	0.583853	0.565793	0.592365	0.480177	0.600951	0.42207	0.367128	0.340596	0.464743	0.632437	0.475302	0.887081	0.101814	0.491433	0.237308	0.670698	0.536996	0.553548	0.478071	0.716921	0.734484	0.641759	0.487176	0.23666	0.151693	0.451207	0.38388	0.207577	0.16904	0.401624	0.311855	0.47403	0.212818	0.519354	0.864415	0.428212	0.415342	0.238971	0.550936	0.325634	0.263059	1.06557	0.29594	0.15357	0.238568	0.178517	0.272037
owl-2214-009	SNU KO 3	SNU KO	1.307	1.54221	1.72675	1.52896	1.87599	1.51653	1.16972	1.09842	1.14363	1.51877	0.95177	1.16636	0.659904	1.10312	0.984158	1.12045	0.313658	1.62422	0.82731	1.49235	2.25116	1.52688	1.21457	0.717922	0.474073	1.20527	0.908112	0.704741	0.869132	1.14662	0.798244	1.16277	0.613592	2.17744	1.96942	1.11867	2.06212	0.778081	2.28504	0.722525	1.24966	2.04007	0.961219	0.61835	0.78383	0.568331	0.869867
owl-2214-010	SNU KO 4	SNU KO	1.00112	1.12454	1.26754	1.0814	1.36649	1.03578	0.80622	0.78477	0.840451	1.13289	0.834576	0.954238	0.450427	0.837497	0.659357	1.0182	0.290835	0.939599	0.494783	0.923245	1.39853	1.07688	0.996519	0.524032	0.341424	0.88675	0.732407	0.516479	0.570347	0.873804	0.620894	0.873855	0.472119	1.65668	1.71089	0.863368	1.31929	0.570304	1.7164	0.570314	0.947882	2.17791	0.696919	0.442742	0.533829	0.434329	0.59809
owl-2214-011	SNU KO 5	SNU KO	0.922089	1.10104	1.02334	0.897714	0.981576	0.793626	0.633859	0.599096	0.672085	1.0819	0.752958	0.96245	0.213422	0.692261	0.397852	0.748571	0.241387	1.0181	0.664565	0.855995	1.02839	0.914609	0.727133	0.346593	0.221479	0.643515	0.53168	0.343268	0.343091	0.602899	0.435448	0.673081	0.329617	0.758355	1.26005	0.593199	0.709525	0.372288	0.778469	0.366247	0.506255	1.40237	0.477264	0.259387	0.362165	0.308337	0.423883
owl-2214-012	SNU KO 6	SNU KO	0.97389	1.13809	1.16204	0.95802	1.13008	0.97977	0.757615	0.701351	0.807004	1.18045	0.799969	0.992527	0.316029	0.745824	0.513453	1.06662	0.410257	1.0348	0.611371	0.846101	1.47061	1.11449	1.01959	0.516845	0.345245	0.87247	0.715346	0.519605	0.69908	0.86755	0.609446	0.970458	0.471235	1.55109	1.93638	0.892544	1.15796	0.582812	1.6233	0.554358	0.970574	2.09994	0.707907	0.48461	0.5781	0.472809	0.63872
	GROUPS	ANALYSIS	Cer_02	Cer_03	Cer_04	Cer_05	Cer_06	Cer_07	Cer_09	Cer_10_Cer_11	Cer_12	Cer_13	Cer_15	Cer_16	CMH_01	CMH_02	CMH_03	Cho_01	ChoE_08	ChoE_11	ChoE_12	ChoE_13	ChoE_15	ChoE_17	DAPC03	DAPC04	DAPC05	DAPC06	DAPC07	DAPC08	DAPC09	DAPC11	DAPC12	DAPC14	DAPC17	DAPC18	DAPC19	DAPC20	DAPC21	DAPC24	DAPC26	DAPC27	DAPC28	DAPC29	DAPC30	DAPC32	DAPC34	DAPC37	DAPC38
		Class	Sphingolipids	Sphingolipids	Sphingolipids	Sphingolipids	Sphingolipids	Sphingolipids	Sphingolipids	Sphingolipids	Sphingolipids	Sphingolipids	Sphingolipids	Sphingolipids	Sphingolipids	Sphingolipids	Sphingolipids	Sterols	Sterols	Sterols	Sterols	Sterols	Sterols	Sterols	Glycerophospholipids	Glycerophospholipids	Glycerophospholipids	Glycerophospholipids	Glycerophospholipids	Glycerophospholipids	Glycerophospholipids	Glycerophospholipids	Glycerophospholipids	Glycerophospholipids	Glycerophospholipids	Glycerophospholipids	Glycerophospholipids	Glycerophospholipids	Glycerophospholipids	Glycerophospholipids	Glycerophospholipids	Glycerophospholipids	Glycerophospholipids	Glycerophospholipids	Glycerophospholipids	Glycerophospholipids	Glycerophospholipids	Glycerophospholipids	Glycerophospholipids
		Subclass A	Ceramides	Ceramides	Ceramides	Ceramides	Ceramides	Ceramides	Ceramides	Ceramides	Ceramides	Ceramides	Ceramides	Ceramides	Monohexosylceramides	Monohexosylceramides	Monohexosylceramides	Cholesterol and derivatives	Cholesteryl Ester	Cholesteryl Ester	Cholesteryl Ester	Cholesteryl Ester	Cholesteryl Ester	Cholesteryl Ester	Diacylglycerophosphocholine	Diacylglycerophosphocholine	Diacylglycerophosphocholine	Diacylglycerophosphocholine	Diacylglycerophosphocholine	Diacylglycerophosphocholine	Diacylglycerophosphocholine	Diacylglycerophosphocholine	Diacylglycerophosphocholine	Diacylglycerophosphocholine	Diacylglycerophosphocholine	Diacylglycerophosphocholine	Diacylglycerophosphocholine	Diacylglycerophosphocholine	Diacylglycerophosphocholine	Diacylglycerophosphocholine	Diacylglycerophosphocholine	Diacylglycerophosphocholine	Diacylglycerophosphocholine	Diacylglycerophosphocholine	Diacylglycerophosphocholine	Diacylglycerophosphocholine	Diacylglycerophosphocholine	Diacylglycerophosphocholine	Diacylglycerophosphocholine
		Subclass B	CER[NS]	CER[NS]	CER[NS]	CER[NS]	CER[NS]	CER[NS]	CER[NS]	CER[NS]	CER[NS]	CER[NS]	CER[NS]	CER[NS]	CMH[NS]	CMH[NS]	CMH[NS]
		Subclass C	Sphingoid base d18:1	Sphingoid base d18:1	Sphingoid base d18:1	Sphingoid base d18:1	Mixed sphingoid base	Sphingoid base d18:1	Sphingoid base d18:1	Mixed sphingoid base	Mixed sphingoid base	Sphingoid base d18:1	Sphingoid base d18:1	Sphingoid base d18:1	Sphingoid base d18:1	Sphingoid base d18:1	Sphingoid base d18:1
		Common name
		Individual notation	Cer(d18:1/16:0)	Cer(d18:1/20:0)	Cer(d18:1/21:0)	Cer(d18:1/22:0)	Cer(40:2)	Cer(d18:1/23:0)	Cer(d18:1/24:0)	Cer(d18:1/24:1)+Cer(d18:2/24:0)	Cer(42:3)	Cer(d18:1/18:0)	Cer(d18:1/25:0)	Cer(d18:1/19:0)	CMH(d18:1/16:0)	CMH(d18:1/22:0)	CMH(d18:1/24:0)	Cholesterol	ChoE(18:2)	ChoE(20:3)	ChoE(20:4)	ChoE(20:5)	ChoE(22:5)	ChoE(22:6)	PC(32:0)	PC(32:1)	PC(32:2)	PC(34:0)	PC(34:1)	PC(34:2)	PC(34:4)	PC(36:1)	PC(36:2)	PC(36:4)	PC(38:2)	PC(38:3)	PC(38:4)	PC(38:5)	PC(38:5)	PC(38:6)	PC(40:4)	PC(40:4)	PC(40:5)	PC(40:5)	PC(40:6)	PC(40:7)	PC(40:8)	PC(42:8)	PC(34:3)
		Individual composition or probable ID																							PC(16:0/16:0)	PC(16:0/16:1) + PC(14:1/18:0) + PC(14:0/18:1)	PC(14:0/18:2)	PC(16:0/18:0)	PC(16:0/18:1)	PC(16:0/18:2)	PC(14:0/20:4)	PC(18:0/18:1)	PC(18:0/18:2)	PC(16:0/20:4)	PC(20:0/18:2)	PC(18:0/20:3)	PC(18:0/20:4)	PC(18:1/20:4) + PC(16:0/22:5)	PC(18:0/20:5) + PC(16:0/22:5)	PC(16:0/22:6)	PC(18:0/22:4)	PC(20:0/20:4)		PC(18:0/22:5)	PC(18:0/22:6)	PC(18:1/22:6)	PC(20:4/20:4) + PC(18:2/22:6) + PC(18:0/22:8)	PC(22:4/20:4)	PC(16:1/18:2)
		Simplified name	Cer	Cer	Cer	Cer	Cer	Cer	Cer	Cer	Cer	Cer	Cer	Cer	CMH	CMH	CMH	Cho	ChoE	ChoE	ChoE	ChoE	ChoE	ChoE	PC_DAPC	PC_DAPC	PC_DAPC	PC_DAPC	PC_DAPC	PC_DAPC	PC_DAPC	PC_DAPC	PC_DAPC	PC_DAPC	PC_DAPC	PC_DAPC	PC_DAPC	PC_DAPC	PC_DAPC	PC_DAPC	PC_DAPC	PC_DAPC	PC_DAPC	PC_DAPC	PC_DAPC	PC_DAPC	PC_DAPC	PC_DAPC	PC_DAPC
		Simple name	Cer	Cer	Cer	Cer	Cer	Cer	Cer	Cer	Cer	Cer	Cer	Cer	CMH	CMH	CMH	Cho	ChoE	ChoE	ChoE	ChoE	ChoE	ChoE	PC	PC	PC	PC	PC	PC	PC	PC	PC	PC	PC	PC	PC	PC	PC	PC	PC	PC	PC	PC	PC	PC	PC	PC	PC
	SNU KO	Mean	0.945573	1.06269	1.1366	0.94832	1.20394	0.908314	0.716805	0.677617	0.762947	1.08665	0.722759	0.99032	0.329093	0.769493	0.533132	0.93588	0.351298	1.02925	0.600143	0.984454	1.37396	1.03362	0.871315	0.45414	0.296985	0.792522	0.640031	0.442985	0.512979	0.75728	0.54244	0.816535	0.411976	1.28273	1.56289	0.758905	1.09466	0.49131	1.34607	0.517707	0.771344	1.73996	0.612277	0.384541	0.486144	0.379855	0.548932
		90% Winsored mean	0.945573	1.06269	1.1366	0.94832	1.20394	0.908314	0.716805	0.677617	0.762947	1.08665	0.722759	0.99032	0.329093	0.769493	0.533132	0.93588	0.351298	1.02925	0.600143	0.984454	1.37396	1.03362	0.871315	0.45414	0.296985	0.792522	0.640031	0.442985	0.512979	0.75728	0.54244	0.816535	0.411976	1.28273	1.56289	0.758905	1.09466	0.49131	1.34607	0.517707	0.771344	1.73996	0.612277	0.384541	0.486144	0.379855	0.548932
		Median	0.94799	1.11279	1.1048	0.927867	1.19933	0.886698	0.695737	0.650224	0.739545	1.1074	0.776463	0.970854	0.274495	0.746324	0.460058	1.00447	0.314156	1.01165	0.568064	0.88962	1.37955	1.00199	0.889708	0.449818	0.29471	0.784197	0.642053	0.44136	0.498764	0.759366	0.5441	0.809437	0.421855	1.29227	1.67354	0.760405	1.03083	0.487855	1.37278	0.56076	0.819259	1.84699	0.615667	0.395663	0.4771	0.375568	0.544542
		SEM	0.0947835	0.13075	0.150889	0.143592	0.173277	0.15093	0.110545	0.104468	0.0936062	0.117872	0.0760196	0.038234	0.0813644	0.0817084	0.106701	0.0744654	0.0433804	0.140126	0.0540266	0.112043	0.208802	0.119831	0.105144	0.0688847	0.0465026	0.10546	0.0749458	0.0709551	0.103164	0.106287	0.069463	0.0982952	0.0565052	0.253785	0.174319	0.100881	0.233574	0.0779041	0.264585	0.0600941	0.145463	0.181441	0.0935289	0.0679146	0.0775322	0.0567914	0.083495
		SD	0.232171	0.32027	0.369601	0.351728	0.42444	0.369701	0.27078	0.255894	0.229287	0.288727	0.186209	0.0936538	0.199301	0.200144	0.261363	0.182402	0.10626	0.343236	0.132338	0.274448	0.511459	0.293525	0.257549	0.168732	0.113908	0.258324	0.183579	0.173804	0.2527	0.260349	0.170149	0.240773	0.138409	0.621644	0.426993	0.247108	0.572138	0.190825	0.648099	0.1472	0.356309	0.444438	0.229098	0.166356	0.189914	0.13911	0.20452
		Coefficient of Variation	0.245535	0.301378	0.325181	0.370896	0.352542	0.407019	0.377759	0.377639	0.300529	0.265704	0.257636	0.0945693	0.605608	0.260098	0.49024	0.194899	0.302478	0.333483	0.22051	0.278782	0.372253	0.283977	0.295586	0.371542	0.383547	0.325952	0.286828	0.392347	0.492614	0.343795	0.313673	0.294872	0.335964	0.484626	0.273207	0.325611	0.522664	0.388401	0.481475	0.284331	0.461933	0.255429	0.374174	0.43261	0.390654	0.366219	0.372578
		IQR	0.0996798	0.181107	0.211775	0.268399	0.323305	0.296792	0.210892	0.208043	0.176746	0.168008	0.246199	0.0329185	0.19852	0.109177	0.222827	0.245408	0.0898151	0.0746273	0.148989	0.18632	0.341153	0.187355	0.27275	0.166594	0.116182	0.226563	0.187192	0.169813	0.302784	0.257271	0.171757	0.255241	0.131567	0.80315	0.525927	0.27599	0.520885	0.199117	0.828707	0.156251	0.412551	0.619715	0.213608	0.192457	0.190316	0.152735	0.187902
		Kurtosis	-1.03791	-1.18605	-1.12842	-1.21655	-1.25711	-1.26008	-1.21247	-1.25976	-1.24024	-1.13706	-1.8469	-0.668119	-1.40219	-1.08627	-1.21827	-1.84308	-1.21642	-0.879535	-1.33837	-0.873733	-1.11563	-1.13298	-1.60298	-1.50361	-1.5381	-1.37968	-1.57092	-1.54563	-1.68471	-1.54872	-1.54552	-1.55418	-1.50159	-1.78953	-1.52743	-1.65862	-1.26585	-1.59455	-1.7643	-1.69982	-1.69073	-1.79715	-1.4667	-1.65226	-1.47005	-1.65122	-1.39833
		Skewness	-0.00202538	-0.0794702	0.146712	0.332535	0.168811	0.337072	0.394174	0.342868	0.373361	-0.0937894	-0.241362	0.869506	0.501286	0.32149	0.591536	-0.438696	0.688623	0.421391	0.616617	0.867084	0.46484	0.379324	-0.14347	0.244543	0.241162	0.267715	0.0549798	0.136253	0.0577374	0.114104	0.127869	0.0220122	0.00638498	0.127182	-0.525827	0.0920255	0.480151	0.154815	0.124389	-0.0863451	-0.101803	-0.35722	0.130004	-0.0125841	0.24091	-0.0692196	0.204938
		Shapiro test (W)	0.934992	0.943082	0.955924	0.969686	0.981141	0.969098	0.963478	0.973569	0.958472	0.95979	0.914844	0.838848	0.942707	0.941099	0.928143	0.872086	0.886223	0.870973	0.89439	0.856533	0.929598	0.946184	0.974974	0.967308	0.965467	0.969307	0.979905	0.96827	0.991698	0.972696	0.978359	0.997406	0.980147	0.962822	0.902273	0.976954	0.958387	0.970152	0.963479	0.907772	0.976705	0.904407	0.978882	0.991357	0.98384	0.975214	0.986164
		Shapiro test (p)	0.619168	0.684121	0.787843	0.890316	0.957086	0.886324	0.846102	0.915494	0.807893	0.818122	0.469021	0.127528	0.68108	0.668066	0.565843	0.234649	0.298866	0.230112	0.341834	0.177584	0.577001	0.709306	0.924025	0.873885	0.860715	0.887748	0.951083	0.880617	0.992906	0.91003	0.943115	0.999547	0.952284	0.841207	0.387541	0.935456	0.807225	0.893457	0.846111	0.4219	0.934055	0.400632	0.945865	0.992224	0.968978	0.925446	0.977782
		Box-Cox Transformation (lambda)	1.1	1.1	0.8	0.4	0.7	0.4	0.3	0.4	0.1	1.2	2.8	-5.6	0.3	0.3	0	6.6	-1.4	0.4	-2.8	-2.1	0.1	0.2	1.4	0.4	0.4	0.4	0.8	0.7	0.9	0.7	0.6	1	1	0.6	3.3	0.7	0.3	0.6	0.6	1.4	1.2	2.6	0.7	1	0.5	1.2	0.6
		N	6	6	6	6	6	6	6	6	6	6	6	6	6	6	6	6	6	6	6	6	6	6	6	6	6	6	6	6	6	6	6	6	6	6	6	6	6	6	6	6	6	6	6	6	6	6	6
	SNU WT	Mean	0.962164	0.946632	0.871547	1.0392	1.11511	1.04591	1.27725	1.3076	1.24046	0.812903	1.19505	1.03255	1.69447	1.32147	1.50101	0.90798	0.621589	0.848454	1.14017	0.923861	0.726387	0.982441	1.06879	1.4768	1.77228	1.18288	1.24632	1.50696	1.68114	1.24893	1.34983	1.10483	1.54433	0.764614	0.560049	1.20797	0.911138	1.50578	0.642248	1.24358	1.18002	0.573053	1.43519	1.61555	1.59323	1.57095	1.45916
		90% Winsored mean	0.962164	0.946632	0.871547	1.0392	1.11511	1.04591	1.27725	1.3076	1.24046	0.812903	1.19505	1.03255	1.69447	1.32147	1.50101	0.90798	0.621589	0.848454	1.14017	0.923861	0.726387	0.982441	1.06879	1.4768	1.77228	1.18288	1.24632	1.50696	1.68114	1.24893	1.34983	1.10483	1.54433	0.764614	0.560049	1.20797	0.911138	1.50578	0.642248	1.24358	1.18002	0.573053	1.43519	1.61555	1.59323	1.57095	1.45916
		Median	0.964719	0.897116	0.83905	0.997028	1.10068	0.98267	1.22788	1.27067	1.20079	0.786813	1.14079	1.0284	1.65161	1.2892	1.47224	0.878631	0.600149	0.842696	1.1317	0.921516	0.695548	0.981339	1.0769	1.43961	1.74527	1.17423	1.22987	1.4611	1.55779	1.22026	1.33599	1.0864	1.53867	0.808748	0.559163	1.18873	0.880875	1.48464	0.662643	1.19103	1.12404	0.57654	1.36396	1.54957	1.54187	1.5943	1.49144
		SEM	0.0250294	0.0672402	0.0423805	0.0791251	0.0790772	0.0714122	0.0917939	0.0872873	0.0845479	0.0581599	0.0763867	0.0278461	0.0861588	0.0882234	0.095385	0.0777685	0.065869	0.0820507	0.0670803	0.0446391	0.029891	0.0367893	0.026972	0.0607433	0.106653	0.0448702	0.0236879	0.0776831	0.183046	0.0573282	0.0395704	0.0428878	0.0809364	0.0773576	0.0253315	0.0475972	0.0497502	0.0720317	0.0693837	0.0912934	0.0542524	0.0607356	0.102247	0.0850739	0.0994156	0.0746096	0.0924403
		SD	0.0613093	0.164704	0.103811	0.193816	0.193699	0.174924	0.224848	0.213809	0.207099	0.142462	0.187109	0.0682089	0.211045	0.216102	0.233645	0.190493	0.161345	0.200982	0.164312	0.109343	0.0732177	0.0901151	0.0660676	0.14879	0.261245	0.109909	0.0580233	0.190284	0.44837	0.140425	0.0969272	0.105053	0.198253	0.189487	0.0620492	0.116589	0.121863	0.176441	0.169955	0.223622	0.132891	0.148771	0.250454	0.208388	0.243518	0.182756	0.226432
		Coefficient of Variation	0.0637202	0.17399	0.119111	0.186506	0.173703	0.167246	0.176041	0.163512	0.166954	0.175251	0.156569	0.0660584	0.12455	0.163531	0.155658	0.209799	0.259569	0.236881	0.144113	0.118354	0.100797	0.0917257	0.0618152	0.100752	0.147406	0.0929162	0.0465557	0.12627	0.266705	0.112436	0.0718071	0.095085	0.128374	0.24782	0.110792	0.0965162	0.133748	0.117176	0.264625	0.179822	0.112618	0.259612	0.174509	0.128989	0.152845	0.116335	0.155179
		IQR	0.0970329	0.110902	0.100967	0.141372	0.144148	0.218651	0.219083	0.238269	0.194307	0.115956	0.122702	0.0687961	0.195907	0.183982	0.0681963	0.293673	0.22004	0.135889	0.189664	0.141922	0.0482054	0.0631057	0.0809995	0.115845	0.246678	0.0756	0.0674441	0.137699	0.233076	0.124198	0.0964909	0.0904458	0.19287	0.333528	0.0919932	0.0595561	0.12175	0.150564	0.244672	0.321202	0.070803	0.208123	0.162868	0.235785	0.160305	0.21421	0.322779
		Kurtosis	-2.07467	-0.642509	-1.03948	-0.947231	-1.26494	-1.70168	-1.27117	-1.5674	-1.39994	-0.939498	-0.552344	-1.48581	-1.53468	-0.915914	-0.795282	-1.89249	-1.64768	-1.1469	-1.432	-1.67821	-0.735629	-0.972924	-1.55134	-1.26585	-1.42602	-1.19615	-1.65729	-1.19474	-0.701814	-1.03772	-1.41029	-1.19914	-1.29879	-2.04344	-2.01474	-0.971034	-1.45334	-1.31534	-1.87285	-1.88007	-0.459874	-1.88436	-0.841938	-1.41081	-1.12695	-1.62689	-1.84953
		Skewness	-0.0513995	1.02379	0.8111	0.767234	0.070241	0.481046	0.60032	0.31921	0.35079	0.807626	1.08054	-0.154831	0.0346134	0.809438	0.649541	0.238719	0.360824	0.378701	0.470385	-0.175313	1.00656	0.704977	-0.408537	0.425304	0.212343	0.201188	0.376898	0.481681	0.921925	0.745574	0.370161	0.564916	0.484469	-0.232769	0.00915069	0.539456	0.420825	0.29696	-0.131227	0.291609	1.15634	-0.00137038	0.859517	0.61578	0.462651	-0.233513	-0.00325072
		Shapiro test (W)	0.908364	0.801231	0.827116	0.895485	0.980625	0.899474	0.924547	0.970837	0.971338	0.87349	0.753167	0.979636	0.950456	0.857564	0.86556	0.918327	0.924419	0.950754	0.906878	0.949626	0.785484	0.86421	0.942197	0.947737	0.988005	0.971939	0.942311	0.938814	0.84291	0.897359	0.97587	0.938898	0.937567	0.841652	0.930283	0.914991	0.956511	0.979622	0.944594	0.910083	0.714651	0.965995	0.865743	0.899376	0.940934	0.983168	0.928578
		Shapiro test (p)	0.425721	0.0602911	0.101591	0.347933	0.954621	0.370833	0.538699	0.89801	0.901301	0.240475	0.02139	0.949736	0.743975	0.180966	0.209075	0.493391	0.537739	0.746384	0.41618	0.737252	0.0433373	0.204083	0.676948	0.721921	0.983753	0.905194	0.677874	0.649655	0.137779	0.358556	0.929285	0.65033	0.639666	0.13453	0.582286	0.470039	0.792491	0.949663	0.69639	0.436945	0.00878808	0.86453	0.209757	0.370255	0.666736	0.966177	0.569165
		Box-Cox Transformation (lambda)	1.3	-6.9	-7.3	-2.8	0.8	-4.3	-2.7	-1	-0.7	-4.1	-8.6	3.1	0.9	-3.8	-1.5	-0.5	-0.2	-0.1	-2.2	1.8	-10	-5.9	8.3	-2.1	-0.1	-0.3	-9.4	-1.7	-2	-6.1	-3.7	-4.3	-2.7	4	0.5	-2.5	-2	-0.9	1.9	-2.3	-10	0.9	-3.7	-6.3	-1	3.1	2
		N	6	6	6	6	6	6	6	6	6	6	6	6	6	6	6	6	6	6	6	6	6	6	6	6	6	6	6	6	6	6	6	6	6	6	6	6	6	6	6	6	6	6	6	6	6	6	6
	SNU KO - SNU WT	Diff mean	-0.0165916	0.116054	0.265053	-0.0908766	0.0888309	-0.137592	-0.560442	-0.629988	-0.477509	0.273748	-0.472294	-0.0422345	-1.36537	-0.551981	-0.967882	0.0278997	-0.270291	0.180793	-0.540025	0.0605931	0.647568	0.0511796	-0.197477	-1.02266	-1.4753	-0.39036	-0.606289	-1.06398	-1.16816	-0.491651	-0.807388	-0.288299	-1.13236	0.518116	1.00284	-0.449067	0.183519	-1.01447	0.70382	-0.725871	-0.408673	1.16691	-0.822917	-1.23101	-1.10708	-1.19109	-0.910231
		Effect size (Glass's Delta)	-0.270622	0.704621	2.55323	-0.468881	0.458604	-0.786584	-2.49253	-2.94649	-2.3057	1.92155	-2.52417	-0.619194	-6.46959	-2.55426	-4.14254	0.146461	-1.67523	0.899546	-3.28657	0.554157	8.84442	0.567936	-2.98901	-6.87315	-5.64718	-3.55167	-10.4491	-5.59154	-2.60536	-3.50117	-8.32984	-2.74432	-5.71169	2.73431	16.162	-3.85171	1.50596	-5.74962	4.14122	-3.24597	-3.07526	7.84366	-3.2857	-5.90731	-4.54622	-6.51741	-4.01989
		F test to compare two variances (F)	14.3405	3.78114	12.676	3.29333	4.80153	4.46688	1.45028	1.43241	1.22575	4.1075	0.99041	1.88525	0.891805	0.85776	1.25134	0.916856	0.433735	2.91655	0.648673	6.29997	48.7967	10.6095	15.1964	1.28602	0.190112	5.52413	10.0101	0.834285	0.317643	3.43735	3.08153	5.25288	0.487405	10.7628	47.3554	4.4922	22.0425	1.1697	14.5417	0.433296	7.18895	8.92449	0.836733	0.637284	0.608212	0.579397	0.815826
		F test to compare two variances (p)	0.010975	0.1707	0.0144954	0.216808	0.11012	0.126122	0.693267	0.702953	0.828694	0.147147	0.99182	0.503294	0.903067	0.870399	0.811653	0.926433	0.380548	0.265041	0.646393	0.0646867	0.000607602	0.0215126	0.00961896	0.789252	0.0924482	0.0840238	0.0244299	0.847254	0.233828	0.201564	0.242267	0.0926932	0.449062	0.0208448	0.000653469	0.124802	0.00406634	0.867629	0.0106332	0.379986	0.0493896	0.0313102	0.849691	0.633071	0.598585	0.563764	0.828697
		Student's t-test (t)	-0.169246	0.789343	1.69117	-0.554295	0.466382	-0.824045	-3.90039	-4.62767	-3.78565	2.08268	-4.38251	-0.892916	-11.5216	-4.59035	-6.76272	0.25912	-3.42702	1.11339	-6.26977	0.502398	3.07005	0.40829	-1.81925	-11.135	-12.6798	-3.40602	-7.71358	-10.1128	-5.55961	-4.07124	-10.0995	-2.68825	-11.4716	1.95285	5.6931	-4.02584	0.768462	-9.56127	2.57309	-6.64128	-2.63235	6.09874	-5.93855	-11.3085	-8.78121	-12.703	-7.30724
		Student's t-test (p)	0.871454	0.448222	0.143605	0.591556	0.650936	0.42913	0.00295912	0.000939509	0.00356875	0.0639096	0.001372	0.392883	4.27888e-07	0.000994723	4.96354e-05	0.800798	0.00647074	0.291588	9.26423e-05	0.626266	0.0263629	0.697384	0.121738	5.88467e-07	1.73706e-07	0.00670299	0.000251153	1.43406e-06	0.000240852	0.0022457	1.45153e-06	0.022768	4.45652e-07	0.0993099	0.00203668	0.00241564	0.474166	2.39434e-06	0.0442677	5.77188e-05	0.0368546	0.000828748	0.000143427	5.09487e-07	5.16009e-06	1.70737e-07	2.57934e-05
		Student's t-test (power)	0.0709801	0.197581	0.977682	0.1141	0.111261	0.234595	0.97225	0.995473	0.948235	0.849952	0.975205	0.163293	1	0.977765	0.999995	0.0560981	0.743954	0.291636	0.999122	0.140246	1	0.144905	0.996263	1	1	0.999794	1	1	0.9816	0.999725	1	0.9893	1	0.988859	1	0.999967	0.652996	1	0.999995	0.998919	0.997497	1	0.999118	1	1	1	0.999989
		Wilcoxon test (W)	15	24	28	13	21	13	2	1	2	29	0	10	0	0	0	19	2	26	0	17	34	20	8	0	0	4	0	0	0	2	0	5	0	27	36	1	22	0	30	0	5	36	0	0	0	0	0
		Wilcoxon test (p)	0.699134	0.393939	0.132035	0.484848	0.699134	0.484848	0.00865801	0.004329	0.00865801	0.0930736	0.0021645	0.24026	0.0021645	0.0021645	0.0021645	0.937229	0.00865801	0.24026	0.0021645	0.937229	0.00865801	0.818182	0.132035	0.0021645	0.0021645	0.025974	0.0021645	0.0021645	0.0021645	0.00865801	0.0021645	0.0411255	0.0021645	0.179654	0.0021645	0.004329	0.588745	0.0021645	0.0649351	0.0021645	0.0411255	0.0021645	0.0021645	0.0021645	0.0021645	0.0021645	0.0021645
		fold change	0.982756	1.1226	1.30412	0.912551	1.07966	0.868447	0.561211	0.518212	0.615054	1.33675	0.604793	0.959097	0.194216	0.582299	0.355181	1.03073	0.565161	1.21309	0.526364	1.06559	1.89149	1.05209	0.815234	0.307517	0.167572	0.669992	0.513537	0.293959	0.305137	0.606343	0.401859	0.739057	0.266766	1.67762	2.79063	0.628247	1.20142	0.326283	2.09587	0.416304	0.653672	3.03631	0.426616	0.238024	0.305132	0.2418	0.376196
		log2(fold change)	-0.025095	0.16684	0.383074	-0.132023	0.110578	-0.20349	-0.833385	-0.948385	-0.701216	0.418733	-0.725488	-0.0602513	-2.36426	-0.780168	-1.49337	0.0436626	-0.823267	0.278681	-0.925868	0.0916482	0.919524	0.073264	-0.294715	-1.70126	-2.57715	-0.577784	-0.961461	-1.76632	-1.71247	-0.721794	-1.31524	-0.436243	-1.90635	0.746414	1.48059	-0.670595	0.264738	-1.6158	1.06755	-1.26429	-0.613361	1.60232	-1.22899	-2.07082	-1.7125	-2.04811	-1.41044
		robust fold change	0.982659	1.24041	1.31673	0.930632	1.08963	0.902336	0.566615	0.511716	0.615881	1.40745	0.680636	0.944044	0.166199	0.578907	0.312488	1.14322	0.523463	1.2005	0.501957	0.965388	1.98339	1.02105	0.826175	0.312458	0.168862	0.667839	0.522051	0.302072	0.320173	0.622297	0.407262	0.74506	0.274169	1.59787	2.99293	0.639676	1.17024	0.328602	2.07168	0.47082	0.728852	3.20358	0.451381	0.255337	0.30943	0.23557	0.365113
		log2(robust fold change)	-0.025237	0.310813	0.396954	-0.103717	0.123834	-0.148264	-0.819559	-0.966585	-0.699277	0.49308	-0.555046	-0.0830739	-2.58902	-0.788596	-1.67813	0.193099	-0.933841	0.263631	-0.994363	-0.0508192	0.987971	0.0300503	-0.275481	-1.67826	-2.56608	-0.582428	-0.937738	-1.72703	-1.64308	-0.684324	-1.29597	-0.424571	-1.86686	0.67615	1.58156	-0.644587	0.226801	-1.60559	1.0508	-1.08675	-0.456303	1.67969	-1.14758	-1.96952	-1.69231	-2.08577	-1.45359
	ROC Analysis	AUC	0.583333	0.666667	0.777778	0.638889	0.583333	0.638889	0.944444	0.972222	0.944444	0.805556	1	0.722222	1	1	1	0.527778	0.944444	0.722222	1	0.527778	0.944444	0.555556	0.777778	1	1	0.888889	1	1	1	0.944444	1	0.861111	1	0.75	1	0.972222	0.611111	1	0.833333	1	0.861111	1	1	1	1	1	1
		AUC (se)	0.170638	0.161971	0.140243	0.165533	0.170638	0.165533	0.0733526	0.0519669	0.0733526	0.13266	0	0.152691	0	0	0	0.173159	0.0733526	0.152691	0	0.173159	0.0733526	0.172216	0.140243	0	0	0.102813	0	0	0	0.0733526	0	0.114165	0	0.146892	0	0.0519669	0.168415	0	0.124024	0	0.114165	0	0	0	0	0	0
		AUC(p)	0.403545	0.303453	0.161003	0.337418	0.403545	0.337418	0.00122477	2.76653e-06	0.00122477	0.124732	0	0.233404	0	0	0	0.468035	0.00122477	0.233404	0	0.468035	0.00122477	0.43593	0.161003	0	0	0.0292957	0	0	0	0.00122477	0	0.0568777	0	0.197395	0	2.76653e-06	0.370748	0	0.0895026	0	0.0568777	0	0	0	0	0	0
		Sensitivity	1	0.666667	0.833333	0.833333	0.5	1	1	0.833333	1	0.833333	1	0.833333	1	1	1	0.666667	1	0.833333	1	0.833333	0.833333	0.5	0.833333	1	1	1	1	1	1	1	1	1	1	0.666667	1	0.833333	0.5	1	0.666667	1	1	1	1	1	1	1	1
		Specificity	0.333333	0.833333	0.833333	0.5	0.833333	0.5	0.833333	1	0.833333	0.833333	1	0.833333	1	1	1	0.666667	0.833333	0.833333	1	0.5	1	0.833333	0.833333	1	1	0.833333	1	1	1	0.833333	1	0.833333	1	1	1	1	1	1	1	1	0.833333	1	1	1	1	1	1
		Positive predictive value	0.6	0.8	0.833333	0.625	0.75	0.666667	0.857143	1	0.857143	0.833333	1	0.833333	1	1	1	0.666667	0.857143	0.833333	1	0.625	1	0.75	0.833333	1	1	0.857143	1	1	1	0.857143	1	0.857143	1	1	1	1	1	1	1	1	0.857143	1	1	1	1	1	1
		Negative predictive value	1	0.714286	0.833333	0.75	0.625	1	1	0.857143	1	0.833333	1	0.833333	1	1	1	0.666667	1	0.833333	1	0.75	0.857143	0.625	0.833333	1	1	1	1	1	1	1	1	1	1	0.75	1	0.857143	0.666667	1	0.75	1	1	1	1	1	1	1	1
		Precision	0.6	0.8	0.833333	0.625	0.75	0.666667	0.857143	1	0.857143	0.833333	1	0.833333	1	1	1	0.666667	0.857143	0.833333	1	0.625	1	0.75	0.833333	1	1	0.857143	1	1	1	0.857143	1	0.857143	1	1	1	1	1	1	1	1	0.857143	1	1	1	1	1	1
		Recall	1	0.666667	0.833333	0.833333	0.5	1	1	0.833333	1	0.833333	1	0.833333	1	1	1	0.666667	1	0.833333	1	0.833333	0.833333	0.5	0.833333	1	1	1	1	1	1	1	1	1	1	0.666667	1	0.833333	0.5	1	0.666667	1	1	1	1	1	1	1	1
		Youden Index	0.333333	0.5	0.666667	0.333333	0.333333	0.5	0.833333	0.833333	0.833333	0.666667	1	0.666667	1	1	1	0.333333	0.833333	0.666667	1	0.333333	0.833333	0.333333	0.666667	1	1	0.833333	1	1	1	0.833333	1	0.833333	1	0.666667	1	0.833333	0.5	1	0.666667	1	0.833333	1	1	1	1	1	1
		Cutoff	0.885694	1.10104	1.02334	0.916287	1.26857	0.867595	1.03924	1.15827	0.976962	0.973442	1.06394	1.00099	1.38827	1.12881	1.20738	0.990729	0.461977	0.939599	0.978611	0.856074	1.02839	1.07688	1.03178	1.28765	1.41895	1.02613	1.17854	1.26828	1.23035	1.1111	1.22985	0.984409	1.32351	1.03346	0.864415	1.16688	1.15796	1.27053	1.12226	0.99652	1.09144	1.06557	1.1837	1.41724	1.27946	1.2954	1.19641
[truncated: 305 more columns]

## Sheet: Data per chemical class
COD.OWL	External CODE	GROUP	AC	SFA	MUFA	PUFA	UFA	FA	FA_omega_3	FA_omega_6	FA_omega_9	DG	Sat.DG	Unsat.DG	Unsat (1=)DG	Unsat (>2=)DG	TG	Sat.TG	Unsat.TG	Unsat (1=)TG	Unsat (>3=)TG	sn1.MAPC	sn2.MAPC	MAPC_total	sn1.MEPC	MEPC.O_plasmanyles	MEPC.P_plasmenyles	LPC	DAPC	MEMAPC	MEMAPC.O_plasmanyles	MEMAPC.P_plasmenyles	PC	sn1.MAPE	sn2.MAPE	MAPE_total	sn1.MEPE	MEPE.O_plasmanyles	MEPE.P_plasmenyles	LPE	DAPE	MEMAPE	MEMAPE.O_plasmanyles	MEMAPE.P_plasmenyles	PE	PI	LPI	LPG	Cer
CLASS			Acylcarnitines	Fatty acids	Fatty acids	Fatty acids	Fatty acids	Fatty acids	Fatty acids	Fatty acids	Fatty acids	Glycerolipids	Glycerolipids	Glycerolipids	Glycerolipids	Glycerolipids	Glycerolipids	Glycerolipids	Glycerolipids	Glycerolipids	Glycerolipids	Glycerophospholipids	Glycerophospholipids	Glycerophospholipids	Glycerophospholipids	Glycerophospholipids	Glycerophospholipids	Glycerophospholipids	Glycerophospholipids	Glycerophospholipids	Glycerophospholipids	Glycerophospholipids	Glycerophospholipids	Glycerophospholipids	Glycerophospholipids	Glycerophospholipids	Glycerophospholipids	Glycerophospholipids	Glycerophospholipids	Glycerophospholipids	Glycerophospholipids	Glycerophospholipids	Glycerophospholipids	Glycerophospholipids	Glycerophospholipids	Glycerophospholipids	Glycerophospholipids	Glycerophospholipids	Sphingolipids
SUBCLASS A
SUBCLASS B
SUBCLASS C
COMMON NAME							MUFA+PUFA
INDIVIDUAL NOTATION			Acylcarnitines	Saturated fatty acids	Monounsaturated fatty acids	Polyunsaturated fatty acids	Unsaturated fatty acids. UFA and short FA lead to higher membrane fluidity.	Fatty acids	Fatty acids omega 3	Fatty acids omega 6	Fatty acids omega 9	Diacylglycerols	Saturated Diacylglycerols	Unsaturated Diacylglycerols	Monounsaturated (1sat) Diacylglycerols	Polyunsaturated (>2sat) Diacylglycerols	Triacylglycerols	Saturated Triacylglycerols	Unsaturated Triacylglycerols	Monounsaturated (1sat) Triacylglycerols	Polyunsaturated (>3sat) Triacylglycerols	1-Monoacylglycerophosphocholine	2-Monoacylglycerophosphocholine	Monoacylglycerophosphocholine	1-Monoetherglycerophosphocholine	1-Monoetherglycerophosphocholine O_plasmanyles	1-Monoetherglycerophosphocholine P_plasmenyles	Lysophosphatidylcholines	Diacylglycerophosphocholine	1-ether, 2-acylglycerophosphocholines	1-ether, 2-acylglycerophosphocholines O_plasmanyles	1-ether, 2-acylglycerophosphocholines P_plasmenyles	Phosphatidylcholines	1-Monoacylglycerophosphoethanolamine	2-Monoacylglycerophosphoethanolamine	Monoacylglycerophosphoethanolamine	1-Monoetherglycerophosphoethanolamine	1-Monoetherglycerophosphoethanolamine O_plasmanyles	1-Monoetherglycerophosphoethanolamine P_plasmenyles	Lysophosphatidylethanolamines	Diacylglycerophosphoethanolamine	1-ether, 2-acylglycerophosphoethanolamine	1-ether, 2-acylglycerophosphoethanolamine O_plasmanyles	1-ether, 2-acylglycerophosphoethanolamine P_plasmenyles	Phosphatidylethanolamines	Phosphatidylinositols	Lysophosphatidylinositols	Lysophosphatidylglycerols	Ceramides
owl-2214-001	SNU WT 1	SNU WT	13.4722	4.33121	5.69186	15.0932	20.7851	25.1163	4.22217	8.17311	3.78875	13.1908	3.7355	9.4553	4.43185	2.47409	82.2144	15.9516	66.2628	19.8589	18.4178	30.1046	27.4489	59.1771	13.8935	10.1694	3.72412	73.0706	77.5506	20.327	12.3311	7.99588	97.8775	15.6577	17.8178	44.8421	7.58359	1.98693	5.59665	52.4257	23.1827	32.3071	1.97179	15.5164	55.4899	10.7113	10.367	1.68522	16.0741
owl-2214-002	SNU WT 2	SNU WT	8.09525	3.80134	3.74168	11.8286	15.5703	19.3716	3.26171	5.96901	2.71228	12.8488	3.81142	9.03738	4.32709	2.33349	62.6671	15.2011	47.466	15.7847	11.961	20.0174	14.0548	34.8902	8.74702	6.04169	2.70533	43.6373	54.5137	13.5273	8.24135	5.28595	68.041	6.40177	8.87961	21.086	3.50874	0.91924	2.5895	24.5947	15.2288	20.7518	1.22524	9.81557	35.9805	6.01731	4.86599	1.39721	11.1373
owl-2214-003	SNU WT 3	SNU WT	9.67687	3.00856	3.36355	10.7301	14.0937	17.1022	2.77066	5.58036	2.13425	13.7971	4.0766	9.72047	4.63968	2.70716	71.7472	16.1003	55.6469	17.5895	14.4608	22.7633	18.3771	42.1006	9.47841	6.82851	2.6499	51.579	61.1151	16.3977	9.91846	6.4792	77.5127	9.91604	11.122	28.3073	4.69028	1.32842	3.36186	32.9976	17.1606	23.0276	1.35702	10.9532	40.1881	7.12361	6.90622	1.21767	11.3333
owl-2214-004	SNU WT 4	SNU WT	10.8412	3.95401	3.72151	10.7589	14.4805	18.4345	2.97714	5.66195	2.42252	12.4501	3.82912	8.62098	4.19749	2.27949	62.5576	13.7698	48.7878	15.0303	13.0331	25.6791	19.1607	45.6875	11.1008	8.12653	2.97428	56.7883	60.5673	15.389	9.49175	5.89721	75.9562	9.87342	11.3788	28.7219	5.06092	1.36492	3.69601	33.7828	16.8347	23.5306	1.47449	11.1466	40.3653	6.88518	7.52553	1.37733	12.5526
owl-2214-005	SNU WT 5	SNU WT	11.1027	4.06317	4.4435	11.2106	15.6541	19.7172	3.0716	6.01652	2.79861	12.677	3.95928	8.71773	4.27379	2.23029	74.8814	16.2412	58.6402	18.3572	14.7177	30.0048	24.574	56.1137	13.3032	9.74986	3.55339	69.4169	64.135	16.3641	10.1939	6.17021	80.4992	13.1012	14.3579	36.8569	6.5212	1.71628	4.80492	43.3781	17.7346	25.2848	1.59056	12.1769	43.0194	8.1365	10.2276	1.39957	12.4596
owl-2214-006	SNU WT 6	SNU WT	10.1236	4.57014	3.46564	9.78702	13.2527	17.8228	2.52959	5.53474	2.16076	13.5259	4.33178	9.19408	4.40522	2.42719	70.4485	14.3502	56.0982	16.433	15.2271	24.1549	16.5979	42.2488	11.0843	8.25018	2.83413	53.3331	68.9106	18.4593	11.5135	6.94573	87.3699	7.85276	10.9447	25.1329	4.88945	1.44913	3.44032	30.0223	19.6153	27.8259	1.77219	13.1892	47.4412	8.11908	6.25642	1.41835	13.5213
owl-2214-007	SNU KO 1	SNU KO	2.13989	3.74627	4.22247	11.8302	16.0527	19.799	3.99221	5.73764	1.21209	10.8977	3.08317	7.81453	3.1655	3.17384	71.8145	11.5488	60.2657	13.8071	26.3595	8.22171	10.8843	19.4884	3.89531	2.30513	1.59018	23.3837	30.1825	11.8336	5.07771	6.75589	42.0161	5.29429	3.83121	12.8818	1.89808	0.370533	1.52755	14.7798	6.5356	9.73198	0.423619	5.39048	16.2676	2.26496	4.78956	0.571585	9.78399
owl-2214-008	SNU KO 2	SNU KO	1.11705	4.07553	3.68234	8.60743	12.2898	16.3653	2.72685	4.36733	0.818992	8.13094	3.17934	4.9516	2.29346	1.73401	52.9556	12.6912	40.2644	10.9736	15.3816	7.74718	8.36475	16.5164	3.75225	2.03516	1.71709	20.2687	17.2564	6.44048	2.69094	3.74955	23.6969	3.98483	2.55761	9.10095	1.57559	0.369468	1.20612	10.6765	3.29502	5.13746	0.229206	2.7899	8.43248	1.23144	3.63558	0.274569	6.41249
owl-2214-009	SNU KO 3	SNU KO	3.15731	3.12366	5.12931	17.0023	22.1316	25.2553	6.46973	7.97306	1.64784	16.6785	4.47017	12.2084	4.73662	5.26949	135.513	17.2369	118.276	26.6329	51.0036	13.756	20.6223	35.217	8.59075	4.80069	3.79005	43.8077	51.9503	20.5181	9.64747	10.8706	72.4683	8.96036	7.21731	23.3755	3.74944	0.812277	2.93716	27.125	12.5937	18.4617	0.787035	10.4464	31.0555	4.15918	12.2085	1.34416	16.5461
owl-2214-010	SNU KO 4	SNU KO	1.97982	3.65216	3.67855	14.1433	17.8218	21.474	6.4254	6.10946	1.58396	14.0365	4.31624	9.72022	3.88615	4.09666	99.5407	17.8748	81.666	20.5303	33.843	11.9602	12.5804	25.1937	7.61854	4.33485	3.28369	32.8123	39.3796	14.5403	6.30055	8.23978	53.9199	5.62095	4.53273	14.6112	2.43259	0.554605	1.87799	17.0438	8.98365	13.5946	0.558551	7.70726	22.5783	3.19856	7.66739	1.20274	12.23
owl-2214-011	SNU KO 5	SNU KO	1.58799	3.60691	4.36207	11.0251	15.3872	18.9941	4.03705	4.99483	1.02109	10.3071	3.40907	6.89806	2.92847	2.74599	66.9457	13.416	53.5297	13.7031	21.4054	14.0016	12.6642	27.586	5.52908	2.99345	2.53564	33.1151	25.5207	10.2352	4.49386	5.74137	35.756	7.57417	4.01395	15.7074	2.54123	0.535575	2.00565	18.2486	5.19276	7.7904	0.372874	4.03643	12.9832	1.73973	7.82931	0.457552	10.4217
owl-2214-012	SNU KO 6	SNU KO	2.6911	3.4848	3.93084	13.5381	17.4689	20.9537	5.49655	6.03229	1.22748	12.6898	3.60962	9.08014	3.46751	3.93489	90.545	13.8471	76.6978	16.3984	35.8483	15.6355	16.941	33.559	7.67111	4.51319	3.15792	41.2301	39.8136	14.8257	6.47038	8.35533	54.6393	9.18743	5.79094	20.8255	3.21071	0.696373	2.51434	24.0362	9.247	12.8507	0.556317	7.19567	22.0977	2.85612	6.94459	0.742483	11.5808
	GROUPS	ANALYSIS	AC	SFA	MUFA	PUFA	UFA	FA	FA_omega_3	FA_omega_6	FA_omega_9	DG	Sat.DG	Unsat.DG	Unsat (1=)DG	Unsat (>2=)DG	TG	Sat.TG	Unsat.TG	Unsat (1=)TG	Unsat (>3=)TG	sn1.MAPC	sn2.MAPC	MAPC_total	sn1.MEPC	MEPC.O_plasmanyles	MEPC.P_plasmenyles	LPC	DAPC	MEMAPC	MEMAPC.O_plasmanyles	MEMAPC.P_plasmenyles	PC	sn1.MAPE	sn2.MAPE	MAPE_total	sn1.MEPE	MEPE.O_plasmanyles	MEPE.P_plasmenyles	LPE	DAPE	MEMAPE	MEMAPE.O_plasmanyles	MEMAPE.P_plasmenyles	PE	PI	LPI	LPG	Cer
		Class	Acylcarnitines	Fatty acids	Fatty acids	Fatty acids	Fatty acids	Fatty acids	Fatty acids	Fatty acids	Fatty acids	Glycerolipids	Glycerolipids	Glycerolipids	Glycerolipids	Glycerolipids	Glycerolipids	Glycerolipids	Glycerolipids	Glycerolipids	Glycerolipids	Glycerophospholipids	Glycerophospholipids	Glycerophospholipids	Glycerophospholipids	Glycerophospholipids	Glycerophospholipids	Glycerophospholipids	Glycerophospholipids	Glycerophospholipids	Glycerophospholipids	Glycerophospholipids	Glycerophospholipids	Glycerophospholipids	Glycerophospholipids	Glycerophospholipids	Glycerophospholipids	Glycerophospholipids	Glycerophospholipids	Glycerophospholipids	Glycerophospholipids	Glycerophospholipids	Glycerophospholipids	Glycerophospholipids	Glycerophospholipids	Glycerophospholipids	Glycerophospholipids	Glycerophospholipids	Sphingolipids
		Subclass A
		Subclass B
		Subclass C
		Common name					MUFA+PUFA
		Individual notation	Acylcarnitines	Saturated fatty acids	Monounsaturated fatty acids	Polyunsaturated fatty acids	Unsaturated fatty acids. UFA and short FA lead to higher membrane fluidity.	Fatty acids	Fatty acids omega 3	Fatty acids omega 6	Fatty acids omega 9	Diacylglycerols	Saturated Diacylglycerols	Unsaturated Diacylglycerols	Monounsaturated (1sat) Diacylglycerols	Polyunsaturated (>2sat) Diacylglycerols	Triacylglycerols	Saturated Triacylglycerols	Unsaturated Triacylglycerols	Monounsaturated (1sat) Triacylglycerols	Polyunsaturated (>3sat) Triacylglycerols	1-Monoacylglycerophosphocholine	2-Monoacylglycerophosphocholine	Monoacylglycerophosphocholine	1-Monoetherglycerophosphocholine	1-Monoetherglycerophosphocholine O_plasmanyles	1-Monoetherglycerophosphocholine P_plasmenyles	Lysophosphatidylcholines	Diacylglycerophosphocholine	1-ether, 2-acylglycerophosphocholines	1-ether, 2-acylglycerophosphocholines O_plasmanyles	1-ether, 2-acylglycerophosphocholines P_plasmenyles	Phosphatidylcholines	1-Monoacylglycerophosphoethanolamine	2-Monoacylglycerophosphoethanolamine	Monoacylglycerophosphoethanolamine	1-Monoetherglycerophosphoethanolamine	1-Monoetherglycerophosphoethanolamine O_plasmanyles	1-Monoetherglycerophosphoethanolamine P_plasmenyles	Lysophosphatidylethanolamines	Diacylglycerophosphoethanolamine	1-ether, 2-acylglycerophosphoethanolamine	1-ether, 2-acylglycerophosphoethanolamine O_plasmanyles	1-ether, 2-acylglycerophosphoethanolamine P_plasmenyles	Phosphatidylethanolamines	Phosphatidylinositols	Lysophosphatidylinositols	Lysophosphatidylglycerols	Ceramides
	SNU KO	Mean	2.11219	3.61489	4.1676	12.6911	16.8587	20.4736	4.85796	5.8691	1.25191	12.1234	3.67794	8.44549	3.41295	3.49248	86.219	14.4358	71.7832	17.0076	30.6402	11.887	13.6762	26.2601	6.17617	3.49708	2.67909	32.4363	34.0172	13.0656	5.78015	7.28542	47.0828	6.77034	4.65729	16.0837	2.56794	0.556472	2.01147	18.6517	7.64129	11.2612	0.487934	6.26102	18.9024	2.575	7.17915	0.765515	11.1625
		90% Winsored mean	2.11219	3.61489	4.1676	12.6911	16.8587	20.4736	4.85796	5.8691	1.25191	12.1234	3.67794	8.44549	3.41295	3.49248	86.219	14.4358	71.7832	17.0076	30.6402	11.887	13.6762	26.2601	6.17617	3.49708	2.67909	32.4363	34.0172	13.0656	5.78015	7.28542	47.0828	6.77034	4.65729	16.0837	2.56794	0.556472	2.01147	18.6517	7.64129	11.2612	0.487934	6.26102	18.9024	2.575	7.17915	0.765515	11.1625
		Median	2.05985	3.62954	4.07665	12.6842	16.7608	20.3763	4.7668	5.88497	1.21979	11.7937	3.50935	8.44734	3.3165	3.55436	81.1797	13.6315	68.4818	15.1028	30.1013	12.8581	12.6223	26.3899	6.57381	3.66415	2.84678	32.9637	34.781	13.187	5.68913	7.49784	47.968	6.59756	4.27334	15.1593	2.48691	0.54509	1.94182	17.6462	7.75962	11.2913	0.489968	6.29307	19.1826	2.56054	7.30599	0.657034	11.0013
		SEM	0.300598	0.127688	0.223339	1.17765	1.32657	1.20579	0.617185	0.501598	0.130371	1.23114	0.239052	1.01959	0.342938	0.498983	11.9881	1.03983	11.1694	2.33096	5.12666	1.32405	1.79943	3.03968	0.849351	0.491438	0.363356	3.81769	5.00588	1.95135	0.955591	1.00126	6.95015	0.866863	0.667316	2.13679	0.329727	0.0718777	0.258869	2.46395	1.35419	1.92963	0.0781963	1.12897	3.28135	0.43114	1.21487	0.173205	1.35781
		SD	0.736313	0.312771	0.547067	2.88463	3.24942	2.95357	1.51179	1.22866	0.319342	3.01565	0.585555	2.49748	0.840023	1.22225	29.3648	2.54706	27.3593	5.70965	12.5577	3.24325	4.40769	7.44566	2.08048	1.20377	0.890036	9.35139	12.2619	4.77981	2.34071	2.45258	17.0243	2.12337	1.63458	5.23405	0.807662	0.176064	0.634097	6.03542	3.31707	4.72661	0.191541	2.76541	8.03764	1.05607	2.9758	0.424265	3.32595
		Coefficient of Variation	0.348601	0.086523	0.131267	0.227296	0.192745	0.144262	0.311198	0.209344	0.255083	0.248746	0.159207	0.295717	0.246128	0.349967	0.340583	0.176441	0.381137	0.335712	0.409843	0.27284	0.32229	0.283535	0.336855	0.344222	0.332215	0.2883	0.360461	0.365832	0.404956	0.336643	0.361583	0.313629	0.350973	0.325425	0.314517	0.316393	0.315241	0.323586	0.434098	0.419727	0.392555	0.441687	0.425217	0.410126	0.414507	0.554222	0.297956
		IQR	0.867346	0.207417	0.582706	2.76556	2.18001	2.14858	2.18977	0.909638	0.426001	3.24502	0.902817	2.43302	0.793762	1.20326	29.1289	3.5171	25.2102	5.76828	12.703	4.78385	4.56341	11.151	3.35421	1.99139	1.33052	13.4605	13.0189	4.11954	1.7881	2.33144	17.1385	3.23786	1.59949	6.23183	1.01163	0.249137	0.77201	7.24347	3.6527	5.13286	0.172432	3.20441	8.65388	1.24192	2.46051	0.601615	2.1243
		Kurtosis	-1.66076	-1.1916	-1.19016	-1.46725	-1.18375	-1.2179	-1.89623	-1.15187	-1.8029	-1.56668	-1.93374	-1.4655	-1.41025	-1.50448	-1.35442	-1.88583	-1.27534	-1.38668	-1.42766	-1.93979	-1.54248	-1.894	-2.06526	-2.11919	-1.94496	-1.88117	-1.60123	-1.37412	-1.23419	-1.48257	-1.53781	-1.98132	-1.49005	-1.70754	-1.71108	-1.7714	-1.68655	-1.70973	-1.61545	-1.57044	-1.42454	-1.62578	-1.58663	-1.63193	-1.23531	-1.88293	-1.15534
		Skewness	0.085048	-0.112612	0.664207	0.0724914	0.236297	0.242964	-0.124572	0.473925	0.0264372	0.18368	0.334714	0.0962866	0.251207	0.00297932	0.495433	0.322891	0.50993	0.579056	0.35344	-0.251787	0.381476	-0.0512978	-0.110294	-0.104443	-0.114046	-0.0799766	0.0667105	0.163669	0.342494	0.00157146	0.0924635	-0.0209366	0.31086	0.136896	0.200741	0.198494	0.184581	0.147806	0.136505	0.181569	0.197362	0.186502	0.161713	0.17016	0.439236	0.267315	0.213467
		Shapiro test (W)	0.98688	0.97171	0.882768	0.991784	0.964675	0.972829	0.906415	0.935496	0.939923	0.987488	0.880534	0.994735	0.98728	0.990134	0.946607	0.892802	0.946155	0.91518	0.967417	0.892934	0.946544	0.945016	0.876489	0.873958	0.920219	0.930567	0.979148	0.979703	0.96276	0.985179	0.981299	0.916966	0.965778	0.966299	0.966827	0.921195	0.976714	0.968386	0.977406	0.981664	0.973109	0.977165	0.975802	0.985391	0.933544	0.924119	0.964689
		Shapiro test (p)	0.980213	0.90372	0.282012	0.993073	0.854942	0.91087	0.413236	0.623158	0.658576	0.982168	0.271516	0.997541	0.981509	0.989498	0.712746	0.333129	0.709073	0.471338	0.874657	0.333848	0.712229	0.699817	0.253318	0.242441	0.506941	0.584491	0.947244	0.95007	0.840736	0.97422	0.95783	0.483783	0.86297	0.866715	0.870482	0.514011	0.934108	0.881423	0.93796	0.959524	0.91263	0.936631	0.928892	0.975007	0.607732	0.535513	0.855046
		Box-Cox Transformation (lambda)	0.7	1.8	-4	0.8	0.2	-0.1	1	-0.8	0.5	0.4	-4.5	0.8	0.2	1	-0.5	-2.7	-0.2	-1	0.2	3.3	-0.2	1	2.2	1	2	1.3	0.8	0.7	0.4	1	0.7	0.5	0.3	0.5	0.2	0.7	0.3	0.5	0.7	0.6	0.6	0.5	0.6	0.6	0.1	0.2	0.6
		N	6	6	6	6	6	6	6	6	6	6	6	6	6	6	6	6	6	6	6	6	6	6	6	6	6	6	6	6	6	6	6	6	6	6	6	6	6	6	6	6	6	6	6	6	6	6	6
	SNU WT	Mean	10.552	3.95474	4.07129	11.5681	15.6394	19.5941	3.13881	6.15595	2.66953	13.0816	3.95728	9.12432	4.37919	2.40862	70.7527	15.269	55.4837	17.1756	14.6362	25.454	20.0356	46.703	11.2679	8.19435	3.07353	57.9709	64.4654	16.7441	10.2817	6.46236	81.2094	10.4671	12.4168	30.8245	5.3757	1.46082	3.91488	36.2002	18.2928	25.4546	1.56521	12.133	43.7474	7.83217	7.69146	1.41589	12.8464
		90% Winsored mean	10.552	3.95474	4.07129	11.5681	15.6394	19.5941	3.13881	6.15595	2.66953	13.0816	3.95728	9.12432	4.37919	2.40862	70.7527	15.269	55.4837	17.1756	14.6362	25.454	20.0356	46.703	11.2679	8.19435	3.07353	57.9709	64.4654	16.7441	10.2817	6.46236	81.2094	10.4671	12.4168	30.8245	5.3757	1.46082	3.91488	36.2002	18.2928	25.4546	1.56521	12.133	43.7474	7.83217	7.69146	1.41589	12.8464
		Median	10.4824	4.00859	3.73159	10.9848	15.0254	18.903	3.02437	5.81548	2.5674	13.0198	3.8942	9.11573	4.36615	2.38034	71.0978	15.5764	55.8726	17.0113	14.5893	24.917	18.7689	43.9681	11.0926	8.18836	2.90421	55.0607	62.625	16.3809	10.0562	6.32471	79.0059	9.89473	11.2504	28.5146	4.97519	1.40702	3.56817	33.3902	17.4476	24.4077	1.53253	11.6618	41.6924	7.62134	7.21587	1.39839	12.5061
		SEM	0.727995	0.219924	0.358863	0.756119	1.09411	1.17262	0.239869	0.411686	0.250167	0.211175	0.0896993	0.172822	0.0627539	0.0702084	3.06612	0.416272	2.80282	0.726999	0.902096	1.64187	2.05473	3.76722	0.829759	0.653897	0.185806	4.57613	3.24832	0.970006	0.595655	0.38185	4.20694	1.38922	1.29579	3.51603	0.590982	0.148574	0.445575	4.09773	1.13678	1.67649	0.111943	0.822598	2.80767	0.662244	0.899578	0.061627	0.737556
		SD	1.78322	0.538702	0.879031	1.85211	2.68001	2.87232	0.587556	1.00842	0.612783	0.517272	0.219718	0.423327	0.153715	0.171975	7.51044	1.01965	6.86548	1.78078	2.20967	4.02175	5.03303	9.22776	2.03249	1.60171	0.455131	11.2092	7.95673	2.37602	1.45905	0.935339	10.3049	3.40289	3.17401	8.61247	1.4476	0.36393	1.09143	10.0374	2.78454	4.10654	0.274204	2.01495	6.87737	1.62216	2.20351	0.150955	1.80664
		Coefficient of Variation	0.168994	0.136217	0.21591	0.160105	0.171363	0.146591	0.187191	0.163812	0.229547	0.0395419	0.0555223	0.0463954	0.0351013	0.0713998	0.106151	0.0667792	0.123739	0.103681	0.150973	0.158001	0.251205	0.197584	0.180379	0.195466	0.148081	0.193359	0.123426	0.141902	0.141908	0.144736	0.126892	0.325102	0.255623	0.279403	0.269287	0.249128	0.27879	0.277273	0.152221	0.161328	0.175186	0.166072	0.157206	0.207115	0.286488	0.106615	0.140634
		IQR	1.24878	0.424698	0.738439	0.936791	1.44277	1.65512	0.391897	0.403883	0.550822	0.72213	0.231422	0.592345	0.138076	0.169375	9.48539	1.50015	7.50212	2.21847	1.70969	5.81216	6.17795	11.3695	2.87276	2.22193	0.67108	14.2422	7.01248	2.31112	1.58522	0.863638	9.30684	3.94697	2.62412	8.89663	1.41606	0.311951	1.14621	10.2131	2.22893	4.03731	0.340395	1.93455	6.10332	1.18736	3.13324	0.031355	1.66422
		Kurtosis	-1.1891	-1.08886	-0.954261	-0.656874	-0.605773	-0.600043	-0.853984	-0.280091	-0.964299	-1.85957	-1.35415	-1.80688	-1.25866	-1.2312	-1.62055	-1.86635	-1.51902	-1.6899	-1.16533	-1.83702	-1.73463	-1.79622	-1.87369	-1.83457	-1.88855	-1.80182	-1.34199	-1.51524	-1.61426	-1.34296	-1.37941	-1.64011	-1.30798	-1.48424	-1.56079	-1.41051	-1.60706	-1.49428	-1.14472	-1.37418	-1.68908	-1.34166	-1.27686	-1.05909	-1.86203	-0.814897	-1.08281
		Skewness	0.27974	-0.600206	0.896197	0.970893	1.01655	1.02542	0.81578	1.24292	0.799715	0.14994	0.598714	0.116566	0.48316	0.611007	0.195949	-0.367055	0.241294	0.238108	0.479026	0.0319753	0.315189	0.199205	0.0947185	-0.0428342	0.433539	0.193472	0.412211	0.188503	0.077347	0.384082	0.363298	0.307418	0.594886	0.48022	0.290671	0.000842865	0.364972	0.460748	0.661952	0.504603	0.218455	0.506535	0.572222	0.653463	0.147439	0.565925	0.717756
		Shapiro test (W)	0.966871	0.931249	0.813938	0.824263	0.805182	0.806331	0.882845	0.670156	0.856917	0.962093	0.91251	0.960725	0.953189	0.923313	0.928466	0.886331	0.940919	0.973503	0.939842	0.925848	0.941512	0.925727	0.930565	0.946784	0.855158	0.935063	0.958716	0.971551	0.974966	0.9739	0.966366	0.953055	0.898588	0.933042	0.946464	0.973225	0.93603	0.935898	0.911761	0.94609	0.97941	0.94679	0.927987	0.908445	0.912382	0.856243	0.883242
		Shapiro test (p)	0.870792	0.589778	0.0781525	0.0960408	0.0654011	0.0669593	0.282379	0.00295086	0.178838	0.835715	0.453113	0.825312	0.766013	0.529539	0.568312	0.299409	0.666616	0.915083	0.657925	0.548443	0.671403	0.547533	0.584474	0.714182	0.173164	0.619727	0.80979	0.902688	0.923975	0.917533	0.867194	0.764937	0.36565	0.60379	0.711582	0.913353	0.6274	0.626356	0.448082	0.708538	0.94859	0.714229	0.564651	0.426246	0.452252	0.176643	0.284279
		Box-Cox Transformation (lambda)	-0.1	4.7	-5.9	-4.7	-5.5	-7	-2.9	-10	-2.7	-5.1	-10	-1	-10	-8.3	0.3	10	-0.5	-1.8	-1.6	-0.3	-0.7	-0.4	-0.2	1	-7.6	-0.5	-1.7	-0.1	0.5	-1.2	-1.3	-0.1	-1.2	-0.9	0.1	1.1	-0.3	-0.7	-3	-2.1	-0.5	-1.9	-2.4	-1.8	-0.2	-1.9	-4.1
		N	6	6	6	6	6	6	6	6	6	6	6	6	6	6	6	6	6	6	6	6	6	6	6	6	6	6	6	6	6	6	6	6	6	6	6	6	6	6	6	6	6	6	6	6	6	6	6
	SNU KO - SNU WT	Diff mean	-8.43978	-0.339848	0.0963057	1.123	1.2193	0.879455	1.71915	-0.286846	-1.41762	-0.958182	-0.279348	-0.678834	-0.966237	1.08386	15.4663	-0.833252	16.2996	-0.168045	16.004	-13.567	-6.35941	-20.4429	-5.09171	-4.69728	-0.394431	-25.5346	-30.4482	-3.67848	-4.50153	0.823055	-34.1267	-3.6968	-7.75949	-14.7408	-2.80775	-0.904346	-1.90341	-17.5485	-10.6515	-14.1935	-1.07728	-5.87196	-24.845	-5.25717	-0.512311	-0.650377	-1.68384
		Effect size (Glass's Delta)	-4.7329	-0.630864	0.109559	0.606335	0.454963	0.306182	2.92594	-0.284451	-2.31341	-1.85238	-1.2714	-1.60357	-6.2859	6.30246	2.05931	-0.81719	2.37413	-0.0943661	7.2427	-3.37341	-1.26354	-2.21537	-2.50516	-2.93266	-0.866632	-2.27801	-3.82672	-1.54817	-3.08525	0.879954	-3.3117	-1.08637	-2.4447	-1.71156	-1.93959	-2.48494	-1.74396	-1.74832	-3.82523	-3.45631	-3.92875	-2.9142	-3.61257	-3.24084	-0.232498	-4.30842	-0.932031
		F test to compare two variances (F)	0.170497	0.337098	0.387323	2.42577	1.47008	1.05737	6.62039	1.4845	0.27158	33.988	7.10241	34.8058	29.8641	50.5117	15.287	6.23983	15.8806	10.2802	32.2971	0.650326	0.766942	0.65105	1.04778	0.564831	3.82422	0.695993	2.37489	4.04689	2.57368	6.87558	2.72933	0.389365	0.265215	0.369334	0.311286	0.234047	0.337535	0.361557	1.41907	1.32479	0.487951	1.88362	1.36588	0.423838	1.82381	7.89916	3.38914
		F test to compare two variances (p)	0.0746482	0.257846	0.321192	0.353022	0.682741	0.952679	0.0584957	0.675203	0.178874	0.00145479	0.0506417	0.00137412	0.0019822	0.000558689	0.00948946	0.0659498	0.00869807	0.0230511	0.00164397	0.648317	0.778024	0.64916	0.9604	0.545936	0.167305	0.700561	0.364329	0.151164	0.322754	0.0541413	0.294613	0.323795	0.171551	0.298339	0.22607	0.136924	0.258391	0.288506	0.710298	0.765132	0.449756	0.503869	0.740589	0.367872	0.525536	0.0405753	0.206497
		Student's t-test (t)	-10.7156	-1.33638	0.227842	0.802434	0.709082	0.522877	2.59629	-0.442042	-5.02523	-0.767088	-1.09408	-0.656428	-2.77151	2.15096	1.2499	-0.743935	1.41542	-0.068823	3.07449	-6.4322	-2.32837	-4.2232	-4.28815	-5.74253	-0.966489	-4.28469	-5.10238	-1.68804	-3.99768	0.768058	-4.20061	-2.2576	-5.32376	-3.58273	-4.14893	-5.47931	-3.69368	-3.67011	-6.02432	-5.5526	-7.88926	-4.20365	-5.75301	-6.65278	-0.338904	-3.53769	-1.08972
		Student's t-test (p)	8.40673e-07	0.211036	0.82436	0.440955	0.494473	0.612447	0.0266608	0.667865	0.00051774	0.475831	0.299572	0.539044	0.0366454	0.0820526	0.260602	0.474034	0.20983	0.94738	0.0255548	7.51661e-05	0.0421672	0.00176267	0.00159084	0.00018707	0.356591	0.00159954	0.000462418	0.122294	0.00252778	0.460205	0.00182694	0.0475623	0.00033594	0.00498904	0.0019834	0.000269504	0.00415159	0.0043163	0.000127898	0.000243215	1.33013e-05	0.00181814	0.000184406	5.68953e-05	0.741691	0.011463	0.301398
		Student's t-test (power)	1	0.16771	0.0534073	0.158524	0.110271	0.0769319	0.99504	0.0732039	0.949479	0.823667	0.511743	0.707004	1	1	0.894113	0.249393	0.958465	0.0525266	1	0.999445	0.506873	0.931761	0.973463	0.995186	0.274347	0.943562	0.999961	0.676825	0.997613	0.281282	0.99923	0.398143	0.967227	0.761701	0.856351	0.971499	0.776934	0.778944	0.99996	0.999647	0.99998	0.994777	0.999855	0.99889	0.0654429	0.999999	0.309193
		Wilcoxon test (W)	0	9	21	24	24	24	29	18	0	14	11	14	6	30	24	13	25	14	35	0	6	1	0	0	14	1	0	8	2	23	1	5	0	1	1	0	1	1	0	0	0	1	0	0	17	1	10
		Wilcoxon test (p)	0.0021645	0.179654	0.699134	0.393939	0.393939	0.393939	0.0930736	1	0.0021645	0.588745	0.309524	0.588745	0.0649351	0.0649351	0.393939	0.484848	0.309524	0.588745	0.004329	0.0021645	0.0649351	0.004329	0.0021645	0.0021645	0.588745	0.004329	0.0021645	0.132035	0.00865801	0.484848	0.004329	0.0411255	0.0021645	0.004329	0.004329	0.0021645	0.004329	0.004329	0.0021645	0.0021645	0.0021645	0.004329	0.0021645	0.0021645	0.937229	0.004329	0.24026
		fold change	0.20017	0.914066	1.02365	1.09708	1.07796	1.04488	1.54771	0.953403	0.468963	0.926753	0.929409	0.925602	0.779357	1.44999	1.2186	0.945429	1.29377	0.990216	2.09345	0.467	0.682594	0.562279	0.548122	0.426767	0.871668	0.559527	0.527681	0.780311	0.56218	1.12736	0.57977	0.646818	0.37508	0.521784	0.477695	0.380932	0.513801	0.515236	0.417722	0.442401	0.311736	0.516033	0.432081	0.328772	0.933392	0.540659	0.868925
		log2(fold change)	-2.3207	-0.12963	0.0337293	0.133665	0.108309	0.0633423	0.630134	-0.0688413	-1.09245	-0.109742	-0.105614	-0.111537	-0.359644	0.536047	0.285221	-0.0809595	0.371584	-0.0141847	1.06588	-1.09851	-0.550901	-0.830642	-0.867431	-1.22848	-0.198149	-0.83772	-0.922261	-0.357878	-0.830897	0.17295	-0.786448	-0.628568	-1.41473	-0.938477	-1.06584	-1.3924	-0.960717	-0.956694	-1.25939	-1.17657	-1.6816	-0.954465	-1.21062	-1.60484	-0.0994446	-0.887209	-0.202697
		robust fold change	0.196506	0.905439	1.09247	1.15471	1.1155	1.07794	1.57613	1.01195	0.475106	0.905831	0.901171	0.926677	0.759594	1.49322	1.1418	0.875142	1.22568	0.88781	2.06325	0.516036	0.672509	0.600205	0.592632	0.447482	0.980225	0.598679	0.555385	0.805021	0.565734	1.18548	0.607144	0.666775	0.379839	0.531633	0.499863	0.387407	0.544207	0.528485	0.444739	0.462614	0.319713	0.539633	0.4601	0.335969	1.01249	0.46985	0.87967
		log2(robust fold change)	-2.34736	-0.14331	0.127594	0.207525	0.157691	0.108277	0.656387	0.0171364	-1.07368	-0.142687	-0.150127	-0.109862	-0.3967	0.578424	0.191314	-0.192411	0.29358	-0.171678	1.04492	-0.954455	-0.572373	-0.736474	-0.754791	-1.1601	-0.0288158	-0.740145	-0.848439	-0.312902	-0.821804	0.245476	-0.719889	-0.584729	-1.39654	-0.911497	-1.0004	-1.36808	-0.877773	-0.920066	-1.16897	-1.11212	-1.64515	-0.88995	-1.11998	-1.5736	0.0179061	-1.08973	-0.184965
	ROC Analysis	AUC	1	0.75	0.583333	0.666667	0.666667	0.666667	0.805556	0.5	1	0.611111	0.694444	0.611111	0.833333	0.833333	0.666667	0.638889	0.694444	0.611111	0.972222	1	0.833333	0.972222	1	1	0.611111	0.972222	1	0.777778	0.944444	0.638889	0.972222	0.861111	1	0.972222	0.972222	1	0.972222	0.972222	1	1	1	0.972222	1	1	0.527778	0.972222	0.722222
		AUC (se)	0	0.146892	0.170638	0.161971	0.161971	0.161971	0.13266	0.173472	0	0.168415	0.157702	0.168415	0.124024	0.124024	0.161971	0.165533	0.157702	0.168415	0.0519669	0	0.124024	0.0519669	0	0	0.168415	0.0519669	0	0.140243	0.0733526	0.165533	0.0519669	0.114165	0	0.0519669	0.0519669	0	0.0519669	0.0519669	0	0	0	0.0519669	0	0	0.173159	0.0519669	0.152691
		AUC(p)	0	0.197395	0.403545	0.303453	0.303453	0.303453	0.124732	0.5	0	0.370748	0.268785	0.370748	0.0895026	0.0895026	0.303453	0.337418	0.268785	0.370748	2.76653e-06	0	0.0895026	2.76653e-06	0	0	0.370748	2.76653e-06	0	0.161003	0.00122477	0.337418	2.76653e-06	0.0568777	0	2.76653e-06	2.76653e-06	0	2.76653e-06	2.76653e-06	0	0	0	2.76653e-06	0	0	0.468035	2.76653e-06	0.233404
		Sensitivity	1	0.833333	0.666667	0.666667	0.666667	0.666667	0.833333	1	1	1	1	1	1	0.833333	0.5	0.833333	0.5	1	0.833333	1	1	0.833333	1	1	1	0.833333	1	0.833333	1	0.5	0.833333	0.666667	1	0.833333	0.833333	1	0.833333	0.833333	1	1	1	0.833333	1	1	1	0.833333	0.666667
		Specificity	1	0.833333	0.666667	0.833333	0.833333	0.833333	0.833333	0.333333	1	0.5	0.666667	0.5	0.833333	1	1	0.666667	1	0.5	1	1	0.666667	1	1	1	0.5	1	1	0.833333	0.833333	1	1	1	1	1	1	1	1	1	1	1	1	1	1	1	0.333333	1	0.833333
		Positive predictive value	1	0.833333	0.666667	0.8	0.8	0.8	0.833333	0.6	1	0.666667	0.75	0.666667	0.857143	1	1	0.714286	1	0.666667	1	1	0.75	1	1	1	0.666667	1	1	0.833333	0.857143	1	1	1	1	1	1	1	1	1	1	1	1	1	1	1	0.6	1	0.8
		Negative predictive value	1	0.833333	0.666667	0.714286	0.714286	0.714286	0.833333	1	1	1	1	1	1	0.857143	0.666667	0.8	0.666667	1	0.857143	1	1	0.857143	1	1	1	0.857143	1	0.833333	1	0.666667	0.857143	0.75	1	0.857143	0.857143	1	0.857143	0.857143	1	1	1	0.857143	1	1	1	0.857143	0.714286
		Precision	1	0.833333	0.666667	0.8	0.8	0.8	0.833333	0.6	1	0.666667	0.75	0.666667	0.857143	1	1	0.714286	1	0.666667	1	1	0.75	1	1	1	0.666667	1	1	0.833333	0.857143	1	1	1	1	1	1	1	1	1	1	1	1	1	1	1	0.6	1	0.8
		Recall	1	0.833333	0.666667	0.666667	0.666667	0.666667	0.833333	1	1	1	1	1	1	0.833333	0.5	0.833333	0.5	1	0.833333	1	1	0.833333	1	1	1	0.833333	1	0.833333	1	0.5	0.833333	0.666667	1	0.833333	0.833333	1	0.833333	0.833333	1	1	1	0.833333	1	1	1	0.833333	0.666667
		Youden Index	1	0.666667	0.333333	0.5	0.5	0.5	0.666667	0.333333	1	0.5	0.666667	0.5	0.833333	0.833333	0.5	0.5	0.5	0.5	0.833333	1	0.666667	0.833333	1	1	0.5	0.833333	1	0.666667	0.833333	0.5	0.833333	0.666667	1	0.833333	0.833333	1	0.833333	0.833333	1	1	1	0.833333	1	1	0.333333	0.833333	0.5
		Cutoff	8.09525	3.80134	3.93084	11.8302	16.0527	19.799	3.99221	5.53474	2.13425	12.4501	3.7355	8.62098	4.19749	2.74599	90.545	14.3502	76.6978	15.0303	21.4054	20.0174	14.0548	42.1006	8.74702	6.04169	2.6499	51.579	54.5137	15.389	8.24135	8.23978	75.9562	9.87342	8.87961	25.1329	4.69028	0.91924	3.36186	30.0223	15.2288	20.7518	1.22524	10.9532	35.9805	6.01731	4.86599	1.37733	12.4596
[truncated: 10 more columns]

## Sheet: Heatmap
											SNU45 WT					SNU475 PRDX& KO					Comparison PRDX6 KO vs. WT
COD.OWL	Class	Subclass A	Subclass B	Common name	Individual notation	Individual composition or probable ID	Link	Simplified name	Simple name	Orden.Heat.map	Mean	SEM	SD	N		Mean	SEM	SD	N		fold change	log2(fold change)	Student's t-test (p)
FFA03	Fatty acids	Saturated fatty acids		Palmitic acid	16:0		HMDB00220	SFA	SFA	20004	1.08215	0.0957635	0.234572	6		0.875326	0.0297875	0.0729641	6		0.808878	-0.306006	0.085117
FFA34	Fatty acids	Saturated fatty acids		Margaric acid	17:0		HMDB02259	SFA	SFA	20005	0.974923	0.0506487	0.124064	6		1.15983	0.0439316	0.10761	6		1.18967	0.250558	0.0202013
FFA07	Fatty acids	Saturated fatty acids		Stearic acid	18:0		HMDB00827	SFA	SFA	20006	1.07852	0.0910034	0.222912	6		0.800652	0.0316973	0.0776421	6		0.742365	-0.429799	0.0269409
FFA37	Fatty acids	Saturated fatty acids		Arachidic acid	20:0		HMDB02212	SFA	SFA	20007	0.819152	0.0548441	0.13434	6		0.779078	0.0462502	0.113289	6		0.951079	-0.0723624	0.588739
FFA06	Fatty acids	Monounsaturated fatty acids				16:1n-x		MUFA	MUFA	30005	0.535541	0.0500791	0.122668	6		1.50502	0.146666	0.359257	6		2.81027	1.49071	0.000703582
FFA08	Fatty acids	Monounsaturated fatty acids		Oleic acid	18:1n-9		HMDB00207	MUFA	MUFA	30008	1.12542	0.118641	0.290609	6		0.798856	0.0828158	0.202856	6		0.709828	-0.494458	0.0476055
FFA09	Fatty acids	Monounsaturated fatty acids				18:1n-x		MUFA	MUFA	30009	0.928698	0.0889726	0.217937	6		1.22743	0.0523264	0.128173	6		1.32167	0.402363	0.015992
FFA17	Fatty acids	Monounsaturated fatty acids			20:1n-6			MUFA	MUFA	30012	1.48163	0.156517	0.383387	6		0.63629	0.0748983	0.183463	6		0.429453	-1.21943	0.000649802
FFA42	Fatty acids	Polyunsaturated fatty acids				14:3n-x		PUFA	PUFA	40002	1.09344	0.0302436	0.0740814	6		0.949413	0.0505665	0.123862	6		0.868279	-0.203769	0.0345842
FFA11	Fatty acids	Polyunsaturated fatty acids	Essential	Linoleic acid (LA)	18:2n-6		HMDB00673	PUFA	PUFA	40006	0.607758	0.0316764	0.077591	6		0.948004	0.0496034	0.121503	6		1.55984	0.641395	0.000177469
FFA13	Fatty acids	Polyunsaturated fatty acids		Linoelaidic acid	18:2n-6 trans		HMDB06270	PUFA	PUFA	40007	0.525023	0.0480734	0.117755	6		1.45713	0.165043	0.404272	6		2.77536	1.47268	0.00177429
FFA49	Fatty acids	Polyunsaturated fatty acids				20:2n-x		PUFA	PUFA	40014	1.1174	0.10413	0.255065	6		1.19783	0.136579	0.33455	6		1.07198	0.100276	0.649612
FFA20	Fatty acids	Polyunsaturated fatty acids		Eicosatrienoic acid (ETE)	20:3n-3		HMDB60039	PUFA	PUFA	40015	0.537516	0.0297451	0.0728604	6		1.34541	0.129019	0.316032	6		2.50301	1.32367	0.00119295
FFA22	Fatty acids	Polyunsaturated fatty acids		Mead acid	20:3n-9		HMDB10378	PUFA	PUFA	40016	1.54411	0.138963	0.340389	6		0.453055	0.0492785	0.120707	6		0.293409	-1.76901	0.000260657
FFA23	Fatty acids	Polyunsaturated fatty acids		Arachidonic acid (AA)	20:4n-6		HMDB01043	PUFA	PUFA	40019	0.778868	0.053825	0.131844	6		1.19	0.176671	0.432754	6		1.52786	0.611512	0.068226
FFA26	Fatty acids	Polyunsaturated fatty acids		Eicosapentaenoic acid (EPA, Timnodonic acid)	20:5n-3		HMDB01999	PUFA	PUFA	40022	0.513161	0.0472678	0.115782	6		1.49889	0.225771	0.553024	6		2.92089	1.54641	0.00655466
FFA27	Fatty acids	Polyunsaturated fatty acids		Adrenic acid	22:4n-6		HMDB02226	PUFA	PUFA	40027	1.02359	0.0921514	0.225724	6		1.02604	0.128165	0.313939	6		1.00239	0.00344887	0.987923
FFA28	Fatty acids	Polyunsaturated fatty acids		Docosapentaenoic acid (DPA, Clupanodonic acid)	22:5n-3		HMDB06528	PUFA	PUFA	40028	0.742062	0.0733719	0.179724	6		1.25065	0.152183	0.372771	6		1.68537	0.753064	0.0131103
FFA29	Fatty acids	Polyunsaturated fatty acids		Docosapentaenoic acid (Osbond acid)	22:5n-6		HMDB01976	PUFA	PUFA	40029	1.73908	0.121699	0.298101	6		0.611634	0.0844307	0.206812	6		0.351701	-1.50758	1.81563e-05
FFA30	Fatty acids	Polyunsaturated fatty acids	Peroxisomal beta-oxidation	Docosahexaenoic acid (DHA, Cervonic acid)	22:6n-3		HMDB02183	PUFA	PUFA	40030	1.34607	0.104177	0.255179	6		0.763017	0.117262	0.287233	6		0.566847	-0.818968	0.00399381
AC07	Fatty esters	Acylcarnitines				AC(8:1n-x)		AC	AC	60003	1.93385	0.246892	0.60476	6		0.419803	0.0579232	0.141882	6		0.217081	-2.20369	0.00131129
AC14	Fatty esters	Acylcarnitines		Tetradecanoylcarnitine	AC(14:0)		HMDB05066	AC	AC	60010	1.99316	0.107252	0.262713	6		0.218635	0.0295437	0.0723671	6		0.109693	-3.18846	5.54763e-06
AC16	Fatty esters	Acylcarnitines		L-Palmitoylcarnitine	AC(16:0)		HMDB00222	AC	AC	60013	1.64409	0.111326	0.272691	6		0.436686	0.0500176	0.122517	6		0.265609	-1.91263	1.75397e-06
AC17	Fatty esters	Acylcarnitines				AC(16:1n-x)		AC	AC	60014	1.94775	0.11967	0.293131	6		0.133338	0.0193176	0.0473183	6		0.0684571	-3.86866	1.63164e-05
AC18	Fatty esters	Acylcarnitines		Stearoylcarnitine	AC(18:0)		HMDB00848	AC	AC	60015	1.5812	0.143668	0.351912	6		0.525225	0.0695197	0.170288	6		0.332168	-1.59002	5.95552e-05
AC10	Fatty esters	Acylcarnitines		Linoleoylcarnitine	AC(18:2n-6)		HMDB06469	AC	AC	60018	1.4519	0.0949899	0.232677	6		0.378505	0.103186	0.252754	6		0.260696	-1.93956	1.73187e-05
DG20	Glycerolipids	Diacylglycerols			DG(26:0)	DG(10:0+16:0+0:0) + DG(12:0+14:0+0:0)		DG	DG	90010	0.932582	0.0865597	0.212027	6		0.852401	0.1276	0.312556	6		0.914022	-0.129699	0.614367
DG33	Glycerolipids	Diacylglycerols			DG(30:0)	DG(14:0+16:0+0:0)		DG	DG	90024	1.03178	0.0202797	0.0496749	6		0.820033	0.107322	0.262885	6		0.794775	-0.331382	0.106415
DG34	Glycerolipids	Diacylglycerols			DG(30:1)	DG(12:0+18:1+0:0)		DG	DG	90025	1.28794	0.0462123	0.113196	6		0.707034	0.0685415	0.167892	6		0.548964	-0.865216	3.59559e-05
DG02	Glycerolipids	Diacylglycerols			DG(32:0)	DG(16:0+16:0+0:0)		DG	DG	90032	1.00059	0.0255618	0.0626133	6		0.969738	0.0199757	0.0489303	6		0.969163	-0.0451892	0.363963
DG03	Glycerolipids	Diacylglycerols			DG(32:1)	DG(16:0+16:1+0:0)+ DG (14:0+18:1+0:0)		DG	DG	90033	1.10557	0.025765	0.063111	6		0.753991	0.116518	0.285409	6		0.681995	-0.552168	0.0286221
DG04	Glycerolipids	Diacylglycerols			DG(32:2)	DG(14:0+18:2+0:0)		DG	DG	90034	1.27603	0.0360259	0.0882451	6		0.653396	0.0610179	0.149463	6		0.512054	-0.965633	5.1303e-06
DG05	Glycerolipids	Diacylglycerols			DG(34:0)	DG(16:0+18:0+0:0)		DG	DG	90043	0.992327	0.0212357	0.0520167	6		1.03576	0.0311755	0.076364	6		1.04377	0.061807	0.276305
DG06	Glycerolipids	Diacylglycerols			DG(34:1)	DG(16:0+18:1+0:0)		DG	DG	90044	1.05336	0.0428211	0.10489	6		0.884128	0.133857	0.327881	6		0.839344	-0.252665	0.27379
DG57	Glycerolipids	Diacylglycerols			DG(36:1)	DG(18:0+18:1+0:0) + DG(16:0+20:1+0:0)		DG	DG	90055	0.93232	0.0225879	0.0553289	6		1.0678	0.0314593	0.0770592	6		1.14531	0.195738	0.00574499
DG08	Glycerolipids	Diacylglycerols			DG(36:2)	DG(18:1+18:1+0:0)		DG	DG	90056	1.06049	0.0407616	0.0998452	6		0.886663	0.123063	0.301442	6		0.836089	-0.258272	0.227859
DG12	Glycerolipids	Diacylglycerols			DG(36:4)	DG(16:0+20:4+0:0)		DG	DG	90060	0.647378	0.0251473	0.0615981	6		1.25686	0.21241	0.520295	6		1.94146	0.957145	0.0347338
DG63	Glycerolipids	Diacylglycerols			DG(38:4)	DG(18:0+20:4+0:0)		DG	DG	90066	0.925043	0.0271982	0.0666217	6		1.07072	0.169285	0.414662	6		1.15748	0.210991	0.432492
DG66	Glycerolipids	Diacylglycerols			DG(38:5)	DG(16:0+22:5+0:0) + DG(18:1+20:4+0:0)		DG	DG	90069	0.836195	0.027195	0.0666139	6		1.1649	0.120575	0.295347	6		1.39309	0.47829	0.0408143
TG121	Glycerolipids	Triacylglycerols			TG(40:0)	TG(12:0+16:0+12:0) + TG(10:0+16:0+14:0)		TG	TG	100038	1.02012	0.0826546	0.202462	6		1.15996	0.275732	0.675404	6		1.13708	0.185339	0.644642
TG128	Glycerolipids	Triacylglycerols			TG(41:0)	TG(10:0+15:0+16:0) + TG(12:0+15:0+14:0)		TG	TG	100045	0.964865	0.0508383	0.124528	6		1.04485	0.0431474	0.105689	6		1.08289	0.114891	0.257992
TG03	Glycerolipids	Triacylglycerols			TG(42:0)	TG(14:0+12:0+16:0)		TG	TG	100048	0.964305	0.0883816	0.21649	6		1.16175	0.224334	0.549503	6		1.20475	0.268735	0.431941
TG82	Glycerolipids	Triacylglycerols			TG(42:1)	TG(12:0+18:1+12:0)		TG	TG	100049	0.858357	0.0456044	0.111708	6		1.19879	0.241083	0.59053	6		1.39661	0.48193	0.220241
TG135	Glycerolipids	Triacylglycerols			TG(43:0)	TG(12:0+15:0+16:0) + TG(10:0+16:0+17:0) + TG(12:0+14:0+17:0)		TG	TG	100054	0.950193	0.018832	0.0461288	6		1.01649	0.0249719	0.0611684	6		1.06977	0.0973026	0.0600577
TG136	Glycerolipids	Triacylglycerols			TG(43:1)	TG(10:0+18:1+15:0) + TG(12:0+17:1+14:0)		TG	TG	100055	0.914401	0.0375711	0.0920301	6		1.12003	0.0422148	0.103405	6		1.22488	0.292637	0.00454717
TG04	Glycerolipids	Triacylglycerols			TG(44:0)	TG(16:0+16:0+12:0) + TG(16:0+14:0+14:0)		TG	TG	100057	0.967682	0.0303882	0.0744357	6		1.04037	0.070548	0.172807	6		1.07512	0.104499	0.366279
TG05	Glycerolipids	Triacylglycerols			TG(44:1)	TG(14:0+18:1+12:0) + TG(16:0+16:1+12:0)		TG	TG	100058	0.879869	0.0372466	0.0912352	6		1.23388	0.156589	0.383564	6		1.40235	0.487848	0.0736732
TG07_TG08	Glycerolipids	Triacylglycerols			TG(45:0)	TG(16:0+15:0+14:0)		TG	TG	100068	0.951771	0.0221502	0.0542568	6		0.97458	0.0399628	0.0978885	6		1.02396	0.0341663	0.628434
TG84	Glycerolipids	Triacylglycerols			TG(45:1)	TG(14:0+15:0+16:1)		TG	TG	100069	0.925995	0.0527579	0.12923	6		1.08935	0.0389846	0.0954923	6		1.17641	0.234389	0.03198
TG143	Glycerolipids	Triacylglycerols			TG(45:2)	TG(14:0/18:1/12:0) + TG(12:0/18:1/14:0)		TG	TG	100070	0.990973	0.0795232	0.194791	6		1.13239	0.05255	0.128721	6		1.1427	0.192448	0.168735
TG09	Glycerolipids	Triacylglycerols			TG(46:0)	TG(16:0+16:0+14:0)		TG	TG	100072	0.964544	0.0266611	0.0653061	6		0.96403	0.0892108	0.218521	6		0.999468	-0.000768415	0.995781
TG10	Glycerolipids	Triacylglycerols			TG(46:1)	TG(12:0+18:1+16:0)		TG	TG	100073	0.931906	0.0448169	0.109778	6		1.05236	0.130551	0.319784	6		1.12925	0.175366	0.415564
TG11	Glycerolipids	Triacylglycerols			TG(46:2)	TG(14:0+18:2+14:0) + TG(16:1+18:1+12:0)		TG	TG	100074	0.95168	0.0498306	0.122059	6		1.03967	0.113956	0.279134	6		1.09246	0.127581	0.495423
TG12	Glycerolipids	Triacylglycerols			TG(46:3)	TG(18:2+16:1+12:0 + TG(18:1+16:2+12:0) + TG(10:0+18:2+18:1)		TG	TG	100075	0.987625	0.0605786	0.148387	6		1.07299	0.120911	0.29617	6		1.08644	0.119605	0.54204
TG13_TG14	Glycerolipids	Triacylglycerols			TG(47:0)	TG(16:0+16:0+15:0)		TG	TG	100085	0.995297	0.0273567	0.0670099	6		0.956735	0.0471196	0.115419	6		0.961256	-0.0570081	0.495261
TG15	Glycerolipids	Triacylglycerols			TG(47:1)	TG(18:1+14:0+15:0) + TG(16:1+17:0+14:0)		TG	TG	100086	0.943633	0.0517894	0.126858	6		1.00998	0.0883349	0.216375	6		1.07031	0.0980294	0.531617
TG152	Glycerolipids	Triacylglycerols			TG(47:2)	TG(12:0+18:2+17:0) + TG(12:0+18:1+17:1) + TG(14:0+18:2+15:0)		TG	TG	100087	0.990815	0.0607304	0.148759	6		1.05936	0.0416671	0.102063	6		1.06918	0.0965055	0.373938
TG16	Glycerolipids	Triacylglycerols			TG(48:0)	TG(16:0/16:0/16:0)	HMDB05356	TG	TG	100089	1.01901	0.0274982	0.0673564	6		0.918903	0.0916232	0.22443	6		0.901758	-0.149188	0.336335
TG17	Glycerolipids	Triacylglycerols			TG(48:1)	TG(14:0+18:1+16:0) + TG(16:0+16:1+16:0)		TG	TG	100090	0.946367	0.0485787	0.118993	6		0.956873	0.158895	0.389212	6		1.0111	0.0159281	0.951661
TG18	Glycerolipids	Triacylglycerols			TG(48:2)	TG(14:0+18:1+16:1) + TG(16:0+18:2+14:0)		TG	TG	100091	1.02908	0.0602748	0.147642	6		0.9215	0.136407	0.334127	6		0.895459	-0.159301	0.487192
TG19	Glycerolipids	Triacylglycerols			TG(48:3)	TG(18:1+18:2+12:0)		TG	TG	100092	1.00931	0.0541114	0.132545	6		0.981221	0.106048	0.259764	6		0.972167	-0.0407241	0.818227
TG22	Glycerolipids	Triacylglycerols			TG(49:0)	TG(16:0+17:0+16:0) + TG(18:0+17:0+14:0)		TG	TG	100100	1.05301	0.0324234	0.0794209	6		0.89188	0.0662189	0.162203	6		0.84698	-0.239601	0.0537509
TG23	Glycerolipids	Triacylglycerols			TG(49:1)	TG(15:0+18:1+16:0)		TG	TG	100101	0.92756	0.0433497	0.106185	6		1.04468	0.147915	0.362317	6		1.12626	0.171542	0.476845
TG24	Glycerolipids	Triacylglycerols			TG(49:2)	TG(15:0+18:2+16:0) + TG(18:1+16:1+15:0) + TG(18:1+14:0+17:1) + TG(16:0+18:2+15:0)		TG	TG	100102	0.910704	0.0455687	0.11162	6		1.04082	0.123013	0.301319	6		1.14287	0.192662	0.357565
TG25	Glycerolipids	Triacylglycerols			TG(49:3)	TG(17:1+16:1+16:1) + TG(18:2+15:0+16:1)		TG	TG	100103	0.975031	0.050784	0.124395	6		0.987259	0.0814235	0.199446	6		1.01254	0.0179801	0.901132
TG26	Glycerolipids	Triacylglycerols			TG(50:0)	TG(16:0+16:0+18:0)		TG	TG	100105	1.0435	0.0410791	0.100623	6		0.940588	0.13469	0.329921	6		0.901379	-0.149794	0.492775
TG27	Glycerolipids	Triacylglycerols			TG(50:1)	TG(16:0+18:1+16:0)		TG	TG	100106	0.926216	0.0459642	0.112589	6		1.0325	0.167827	0.41109	6		1.11475	0.156726	0.564678
TG28	Glycerolipids	Triacylglycerols			TG(50:2)	TG(16:0+18:1+16:1) + TG(18:1+18:1+14:0) + TG(16:0+18:2+16:0)		TG	TG	100107	0.901136	0.0538322	0.131861	6		0.965283	0.173022	0.423817	6		1.07118	0.0992068	0.735524
TG29	Glycerolipids	Triacylglycerols			TG(50:3)	TG(16:1+18:1+16:1) + TG(16:0+18:2+16:1)		TG	TG	100108	0.943894	0.0627723	0.15376	6		0.914771	0.151598	0.371337	6		0.969146	-0.0452137	0.862667
TG31	Glycerolipids	Triacylglycerols			TG(50:5)	TG(18:3+18:2+14:0)		TG	TG	100110	0.855226	0.0471861	0.115582	6		1.10271	0.112411	0.27535	6		1.28938	0.366676	0.069804
TG02	Glycerolipids	Triacylglycerols			TG(51:0)	TG(17:0+17:0+17:0) + TG(16:0+17:0+18:0)		TG	TG	100114	1.11116	0.0343083	0.0840379	6		0.847242	0.0839363	0.205601	6		0.762482	-0.391225	0.0155498
TG33	Glycerolipids	Triacylglycerols			TG(51:1)	TG(16:0+17:0+18:1)		TG	TG	100114	1.05207	0.0505307	0.123774	6		1.00999	0.157534	0.385879	6		0.960004	-0.0588882	0.807696
TG34	Glycerolipids	Triacylglycerols			TG(51:2)	TG(16:0+17:1+18:1)		TG	TG	100115	0.780865	0.0463759	0.113597	6		1.19963	0.224639	0.55025	6		1.53629	0.619446	0.122884
TG35	Glycerolipids	Triacylglycerols			TG(51:3)	TG(16:0+17:1+18:2) + TG(18:2+18:1+15:0)		TG	TG	100116	0.774245	0.041288	0.101134	6		1.16154	0.190513	0.46666	6		1.50023	0.585184	0.098771
TG36	Glycerolipids	Triacylglycerols			TG(51:4)	TG(18:2+18:2+15:0) + TG(17:1+18:2+16:1) + TG(17:1+18:3+16:0)		TG	TG	100117	0.757926	0.0451731	0.110651	6		1.18361	0.139685	0.342158	6		1.56164	0.643065	0.0271703
TG38	Glycerolipids	Triacylglycerols			TG(52:1)	TG(16:0+18:1+18:0)		TG	TG	100119	0.904372	0.0482639	0.118222	6		1.05196	0.201888	0.494522	6		1.1632	0.218095	0.505741
TG39	Glycerolipids	Triacylglycerols			TG(52:2)	TG(16:0+18:1+18:1)		TG	TG	100120	0.81296	0.0477924	0.117067	6		1.09722	0.202707	0.496528	6		1.34966	0.432597	0.224982
TG40	Glycerolipids	Triacylglycerols			TG(52:3)	TG(16:0+18:1+18:2)		TG	TG	100121	0.71138	0.0431749	0.105757	6		1.03123	0.180593	0.442362	6		1.44962	0.535674	0.139559
TG41	Glycerolipids	Triacylglycerols			TG(52:4)	TG(16:0+18:2+18:2)		TG	TG	100122	0.444997	0.0216659	0.0530704	6		1.02131	0.162574	0.398223	6		2.29509	1.19855	0.0160773
TG163	Glycerolipids	Triacylglycerols			TG(52:4)	TG(16:0+20:4+16:0)		TG	TG	100123	0.350964	0.0692832	0.120002	3		1.62565	0.299993	0.73483	6		4.63196	2.21162	0.0234063
TG42	Glycerolipids	Triacylglycerols			TG(52:5)	TG(16:0+18:2+18:3)		TG	TG	100124	0.692088	0.0426955	0.104582	6		1.27311	0.173017	0.423803	6		1.83952	0.87933	0.0190053
TG43	Glycerolipids	Triacylglycerols			TG(53:0)	TG(17:0+18:0+18:0) + TG(20:0+17:0+16:0)		TG	TG	100130	1.1221	0.0508907	0.124656	6		0.830053	0.0592371	0.145101	6		0.739729	-0.434931	0.00384864
TG44	Glycerolipids	Triacylglycerols			TG(53:1)	TG(18:0+18:1+17:0)		TG	TG	100131	0.786902	0.112448	0.27544	6		1.45274	0.386845	0.947572	6		1.84615	0.884522	0.150823
TG45	Glycerolipids	Triacylglycerols			TG(53:2)	TG(18:1+18:1+17:0)		TG	TG	100132	0.90998	0.0536046	0.131304	6		1.14797	0.221124	0.54164	6		1.26153	0.335175	0.338712
TG46	Glycerolipids	Triacylglycerols			TG(53:3)	TG(18:2+18:1+17:0) + TG(18:1+18:1+17:1)		TG	TG	100133	0.713998	0.0496132	0.121527	6		1.27629	0.246869	0.604702	6		1.78753	0.837969	0.0718821
TG83	Glycerolipids	Triacylglycerols			TG(53:4)	TG(18:2+17:1+18:1)		TG	TG	100134	0.646401	0.0397588	0.0973887	6		1.3332	0.223825	0.548257	6		2.06249	1.04439	0.0271876
TG47	Glycerolipids	Triacylglycerols			TG(54:0)	TG(18:0/18:0/18:0)	HMDB05393	TG	TG	100137	1.01104	0.0413941	0.101394	6		0.865706	0.11165	0.273486	6		0.856253	-0.223891	0.265655
TG48	Glycerolipids	Triacylglycerols			TG(54:1)	TG(18:0+18:1+18:0)		TG	TG	100138	1.04465	0.0385801	0.0945016	6		0.912599	0.163848	0.401345	6		0.87359	-0.194971	0.464887
TG49	Glycerolipids	Triacylglycerols			TG(54:2)	TG(18:0+18:1+18:1)		TG	TG	100139	0.875027	0.0472574	0.115756	6		1.06965	0.199891	0.489631	6		1.22242	0.289737	0.382733
TG50	Glycerolipids	Triacylglycerols			TG(54:3)	TG(20:2+20:1+14:0) + TG(20:2+18:1+16:0) + TG(20:1+18:2+16:0) + TG(18:2+18:1+18:0)		TG	TG	100140	0.854481	0.041833	0.102469	6		1.06939	0.183633	0.449806	6		1.25151	0.323673	0.300921
TG51	Glycerolipids	Triacylglycerols			TG(54:4)	TG(18:2+18:1+18:1) + TG(18:2+18:2+18:0)		TG	TG	100141	0.612173	0.0352333	0.0863035	6		1.2252	0.215133	0.526965	6		2.00139	1.001	0.0353488
TG52	Glycerolipids	Triacylglycerols			TG(54:5)	TG(18:2+18:2+18:1)		TG	TG	100142	0.581419	0.0259597	0.0635879	6		0.962594	0.120882	0.2961	6		1.65559	0.727349	0.0243885
TG53	Glycerolipids	Triacylglycerols			TG(54:5)	TG(18:1+20:4+16:0)		TG	TG	100143	0.48748	0.0368971	0.0903791	6		1.5882	0.2719	0.666016	6		3.25797	1.70398	0.00948171
TG55	Glycerolipids	Triacylglycerols			TG(54:6)	TG(20:4+18:2+16:0)		TG	TG	100145	0.474123	0.0324394	0.0794599	6		1.50532	0.213325	0.522538	6		3.17496	1.66674	0.00441915
TG171	Glycerolipids	Triacylglycerols			TG(55:0)	TG(16:0+23:0+16:0)		TG	TG	100148	1.10226	0.0518867	0.127096	6		0.863961	0.0397559	0.0973817	6		0.78381	-0.351424	0.00449517
TG173	Glycerolipids	Triacylglycerols			TG(55:2)	TG(18:1+18:1+19:0) + TG(18:0+18:1+19:1)		TG	TG	100150	0.866094	0.191375	0.468772	6		1.49739	0.479215	1.17383	6		1.7289	0.789855	0.249221
TG175	Glycerolipids	Triacylglycerols			TG(55:4)	TG(18:1+19:1+18:2)		TG	TG	100152	0.802122	0.052225	0.127924	6		1.25998	0.231767	0.56771	6		1.5708	0.651502	0.106577
TG58	Glycerolipids	Triacylglycerols			TG(56:0)	TG(20:0+18:0+18:0) + TG(22:0+20:0+14:0)		TG	TG	100154	1.13935	0.0408772	0.100128	6		0.805941	0.0869681	0.213028	6		0.707372	-0.499459	0.00602616
TG59	Glycerolipids	Triacylglycerols			TG(56:1)	TG(22:0+18:1+16:0) + TG(24:0+16:1+16:0)		TG	TG	100155	1.24524	0.047365	0.11602	6		0.743517	0.116596	0.2856	6		0.59709	-0.743981	0.00257313
TG60	Glycerolipids	Triacylglycerols			TG(56:2)	TG(18:1+20:1+18:0)		TG	TG	100156	1.27743	0.063213	0.15484	6		0.734888	0.133649	0.327372	6		0.575288	-0.797643	0.00431963
TG61	Glycerolipids	Triacylglycerols			TG(56:3)	TG(18:1+20:1+18:1)		TG	TG	100157	1.14732	0.0691088	0.169281	6		0.865372	0.1703	0.417148	6		0.754258	-0.406871	0.15602
TG62	Glycerolipids	Triacylglycerols			TG(56:5)	TG(22:5+18:0+16:0) + TG(22:4+18:1+16:0)		TG	TG	100159	0.701824	0.0533168	0.130599	6		1.40241	0.27787	0.68064	6		1.99824	0.998731	0.0527746
TG63	Glycerolipids	Triacylglycerols			TG(56:5)	TG(20:4+18:1+18:0)		TG	TG	100160	0.46422	0.0372499	0.0912431	6		1.54765	0.262057	0.641905	6		3.33388	1.7372	0.00866552
TG64	Glycerolipids	Triacylglycerols			TG(56:6)	TG(22:5+18:1+16:0) + TG(20:4+18:1+18:1)		TG	TG	100162	0.4914	0.0383108	0.0938418	6		1.53608	0.297749	0.729332	6		3.12593	1.64429	0.0167506
TG65	Glycerolipids	Triacylglycerols			TG(56:7)	TG(22:5+18:2+16:0) + TG(20:4+18:2+18:1)		TG	TG	100163	0.420543	0.027319	0.0669176	6		1.59031	0.219447	0.537533	6		3.78157	1.91899	0.00293855
TG66	Glycerolipids	Triacylglycerols			TG(56:7)	TG(22:6+18:1+16:0)		TG	TG	100164	0.721071	0.0518931	0.127112	6		1.28128	0.254044	0.622278	6		1.77692	0.829376	0.0789196
TG68	Glycerolipids	Triacylglycerols			TG(56:8)	TG(22:6+18:2+16:0)		TG	TG	100166	0.849136	0.0647676	0.158648	6		1.1095	0.182373	0.44672	6		1.30662	0.385836	0.225345
TG69	Glycerolipids	Triacylglycerols			TG(58:1)	TG(24:0+18:1+16:0)		TG	TG	100168	1.28599	0.0503499	0.123331	6		0.714251	0.122873	0.300976	6		0.555411	-0.848372	0.00154776
TG70	Glycerolipids	Triacylglycerols			TG(58:2)	TG(18:1+22:0+18:1)		TG	TG	100169	1.35895	0.060743	0.148789	6		0.656685	0.118016	0.289078	6		0.48323	-1.04922	0.000352096
TG71	Glycerolipids	Triacylglycerols			TG(58:3)	TG(22:1+18:1+18:1) + TG(22:1+18:2+18:0)		TG	TG	100170	1.46382	0.0769093	0.188389	6		0.604459	0.117881	0.288748	6		0.412933	-1.27602	0.000114853
TG72	Glycerolipids	Triacylglycerols			TG(58:4)	TG(22:0+18:2+18:2)		TG	TG	100171	1.1237	0.0723883	0.177314	6		0.882935	0.170411	0.41742	6		0.785737	-0.347882	0.222631
TG179	Glycerolipids	Triacylglycerols			TG(58:5)	TG(18:0+22:4+18:1)		TG	TG	100172	0.871371	0.0444171	0.108799	6		1.18572	0.193257	0.47338	6		1.36075	0.444401	0.168205
TG73	Glycerolipids	Triacylglycerols			TG(58:6)	TG(22:5+18:0+18:1)		TG	TG	100173	0.667027	0.059806	0.146494	6		1.54755	0.305529	0.74839	6		2.32007	1.21417	0.0338368
TG74	Glycerolipids	Triacylglycerols			TG(58:7)	TG(22:5+18:2+18:0) + TG(22:4+18:2+18:1) + TG(22:5+18:1+18:1)		TG	TG	100174	0.495288	0.0495195	0.121297	6		1.69213	0.365259	0.894699	6		3.41646	1.7725	0.0216164
TG75	Glycerolipids	Triacylglycerols			TG(58:8)	TG(22:5+18:2+18:1) + TG(22:6+18:1+18:1)		TG	TG	100175	0.777287	0.0612552	0.150044	6		1.25687	0.252648	0.618858	6		1.61699	0.69331	0.118251
TG76	Glycerolipids	Triacylglycerols			TG(58:9)	TG(20:4+20:4+18:1) + TG(22:6+18:1+18:2)		TG	TG	100177	0.523938	0.0354345	0.0867964	6		1.52693	0.232754	0.57013	6		2.91433	1.54317	0.00724399
TG78	Glycerolipids	Triacylglycerols			TG(59:1)	TG(24:0+18:1+17:0)		TG	TG	100179	1.21008	0.0546973	0.133981	6		0.753188	0.0889471	0.217875	6		0.622426	-0.684025	0.00138693
TG79	Glycerolipids	Triacylglycerols			TG(60:1)	TG(24:0+18:0+18:1)		TG	TG	100180	1.392	0.0618743	0.15156	6		0.630874	0.115795	0.283639	6		0.453213	-1.14174	0.000173583
TG80	Glycerolipids	Triacylglycerols			TG(60:2)	TG(24:0+18:1+18:1)		TG	TG	100181	1.435	0.0673177	0.164894	6		0.608406	0.113432	0.277851	6		0.423975	-1.23795	9.30144e-05
Cho_01	Sterols	Cholesterol and derivatives			Cholesterol		HMDB00067	Cho	Cho	110001	0.90798	0.0777685	0.190493	6		0.93588	0.0744654	0.182402	6		1.03073	0.0436626	0.800798
ChoE_08	Sterols	Cholesteryl Ester			ChoE(18:2)		HMDB00610	ChoE	ChoE	120009	0.621589	0.065869	0.161345	6		0.351298	0.0433804	0.10626	6		0.565161	-0.823267	0.00647074
ChoE_11	Sterols	Cholesteryl Ester			ChoE(20:3)		HMDB10373	ChoE	ChoE	120012	0.848454	0.0820507	0.200982	6		1.02925	0.140126	0.343236	6		1.21309	0.278681	0.291588
ChoE_12	Sterols	Cholesteryl Ester			ChoE(20:4)		HMDB06726	ChoE	ChoE	120013	1.14017	0.0670803	0.164312	6		0.600143	0.0540266	0.132338	6		0.526364	-0.925868	9.26423e-05
ChoE_13	Sterols	Cholesteryl Ester			ChoE(20:5)		HMDB06731	ChoE	ChoE	120014	0.923861	0.0446391	0.109343	6		0.984454	0.112043	0.274448	6		1.06559	0.0916482	0.626266
ChoE_15	Sterols	Cholesteryl Ester			ChoE(22:5)		HMDB10375	ChoE	ChoE	120016	0.726387	0.029891	0.0732177	6		1.37396	0.208802	0.511459	6		1.89149	0.919524	0.0263629
ChoE_17	Sterols	Cholesteryl Ester			ChoE(22:6)		HMDB06733	ChoE	ChoE	120017	0.982441	0.0367893	0.0901151	6		1.03362	0.119831	0.293525	6		1.05209	0.073264	0.697384
DAPE37	Glycerophospholipids	Diacylglycerophosphoethanolamine			PE(16:0/16:0)		HMDB08923	PE_DAPE	PE	160001	1.42516	0.067651	0.16571	6		0.49031	0.070502	0.172694	6		0.344038	-1.53936	2.37985e-06
DAPE02	Glycerophospholipids	Diacylglycerophosphoethanolamine			PE(34:1)	PE(16:0/18:1)	HMDB08927	PE_DAPE	PE	160003	1.56063	0.0810686	0.198577	6		0.419371	0.0664841	0.162852	6		0.268719	-1.89583	7.26653e-07
DAPE03	Glycerophospholipids	Diacylglycerophosphoethanolamine			PE(34:2)	PE(16:0/18:2)	HMDB08928	PE_DAPE	PE	160004	1.52483	0.0787552	0.19291	6		0.439369	0.0689061	0.168785	6		0.288143	-1.79514	1.13534e-06
DAPE42	Glycerophospholipids	Diacylglycerophosphoethanolamine			PE(36:1)	PE(18:0/18:1)		PE_DAPE	PE	160008	1.7123	0.112372	0.275253	6		0.406668	0.0604366	0.148039	6		0.237498	-2.07401	1.28676e-06
DAPE07	Glycerophospholipids	Diacylglycerophosphoethanolamine			PE(36:3)	PE(18:1/18:2)	HMDB09060	PE_DAPE	PE	160010	1.31467	0.0788026	0.193026	6		0.615119	0.116593	0.285595	6		0.467887	-1.09577	0.000560809
DAPE08	Glycerophospholipids	Diacylglycerophosphoethanolamine			PE(36:4)	PE(16:0/20:4)	HMDB08937	PE_DAPE	PE	160011	1.401	0.0834063	0.204303	6		0.586665	0.113223	0.277337	6		0.418747	-1.25585	0.000175153
DAPE09	Glycerophospholipids	Diacylglycerophosphoethanolamine			PE(36:4)	PE(18:2/18:2)	HMDB09093	PE_DAPE	PE	160012	1.38194	0.11097	0.271819	6		0.714892	0.146533	0.358932	6		0.517312	-0.950895	0.00462036
DAPE10	Glycerophospholipids	Diacylglycerophosphoethanolamine			PE(36:5)	PE(20:5/16:0)	HMDB09451	PE_DAPE	PE	160013	1.01529	0.0550183	0.134767	6		0.9532	0.176813	0.433102	6		0.938843	-0.091044	0.748876
DAPE18	Glycerophospholipids	Diacylglycerophosphoethanolamine			PE(38:4)	PE(18:0/20:4)	HMDB09003	PE_DAPE	PE	160018	1.48305	0.0952966	0.233428	6		0.570992	0.105245	0.257798	6		0.385012	-1.37703	7.5967e-05
DAPE19	Glycerophospholipids	Diacylglycerophosphoethanolamine			PE(38:5)	PE(18:1/20:4) + PE(16:0/22:5)		PE_DAPE	PE	160019	1.62744	0.121654	0.297991	6		0.60432	0.109116	0.267278	6		0.371333	-1.42922	9.37438e-05
DAPE21	Glycerophospholipids	Diacylglycerophosphoethanolamine			PE(38:6)	PE(16:0/22:6)	HMDB08946	PE_DAPE	PE	160021	1.24121	0.161751	0.396206	6		0.516715	0.110993	0.271877	6		0.416301	-1.2643	0.00415502
DAPE20	Glycerophospholipids	Diacylglycerophosphoethanolamine			PE(38:6)	PE(20:4/18:2)	HMDB09390	PE_DAPE	PE	160022	1.04685	0.0225195	0.0551614	6		0.958835	0.166433	0.407677	6		0.915928	-0.126694	0.621892
DAPE29	Glycerophospholipids	Diacylglycerophosphoethanolamine			PE(40:6)	PE(18:0/22:6)	HMDB09012	PE_DAPE	PE	160026	1.55841	0.119845	0.29356	6		0.364839	0.0569586	0.13952	6		0.234109	-2.09475	4.15847e-06
MEMAPE18	Glycerophospholipids	1-ether, 2-acylglycerophosphoethanolamine			PE(18:1e/16:0)			PE_1ME2MAPE	PE	170201	1.46097	0.0969839	0.237561	6		0.57152	0.0832135	0.203831	6		0.391192	-1.35405	3.89849e-05
MEMAPE19	Glycerophospholipids	1-ether, 2-acylglycerophosphoethanolamine			PE(16:1e/20:0) & small contribution of PE(18:1e/18:0) & PE(20:1e/16:0)			PE_1ME2MAPE	PE	170202	1.52098	0.0702521	0.172082	6		0.60374	0.0904245	0.221494	6		0.396942	-1.333	1.16428e-05
MEMAPE20	Glycerophospholipids	1-ether, 2-acylglycerophosphoethanolamine			PE(16:1e/20:3)			PE_1ME2MAPE	PE	170203	1.30712	0.0885758	0.216966	6		0.637635	0.105851	0.259281	6		0.487818	-1.03559	0.000670829
MEMAPE21	Glycerophospholipids	1-ether, 2-acylglycerophosphoethanolamine			PE(16:1e/20:5)			PE_1ME2MAPE	PE	170204	0.994877	0.0301779	0.0739204	6		0.922357	0.151715	0.371624	6		0.927107	-0.109193	0.657539
MEMAPE22	Glycerophospholipids	1-ether, 2-acylglycerophosphoethanolamine			PE(18:1e/20:1) & small contribution PE(16:1e/22:1) + PE(18:2e/20:0) + PE(20:1e/18:1)			PE_1ME2MAPE	PE	170208	1.66863	0.116645	0.28572	6		0.356219	0.0502317	0.123042	6		0.213479	-2.22783	1.17538e-06
MEMAPE12	Glycerophospholipids	1-ether, 2-acylglycerophosphoethanolamine			PE(18:1e/22:4)			PE_1ME2MAPE	PE	170209	1.34069	0.0983796	0.24098	6		0.761994	0.121556	0.29775	6		0.568359	-0.815127	0.00410435
MEMAPE29	Glycerophospholipids	1-ether, 2-acylglycerophosphoethanolamine			PE(18:1e/22:6)			PE_1ME2MAPE	PE	170211	1.69036	0.139374	0.341396	6		0.342265	0.0662691	0.162325	6		0.202481	-2.30414	5.40777e-06
MEMAPE30	Glycerophospholipids	1-ether, 2-acylglycerophosphoethanolamine			PE(18:2e/22:6)			PE_1ME2MAPE	PE	170213	1.77283	0.130858	0.320536	6		0.316472	0.0584133	0.143083	6		0.178513	-2.4859	1.3707e-06
MEMAPE01	Glycerophospholipids	1-ether, 2-acylglycerophosphoethanolamine			PE(O-16:0/18:1)			PE_1ME2MAPE	PE	170401	1.56521	0.111943	0.274204	6		0.487934	0.0781963	0.191541	6		0.311736	-1.6816	1.33013e-05
MEMAPE02	Glycerophospholipids	1-ether, 2-acylglycerophosphoethanolamine			PE(P-16:0/18:2)		HMDB11343	PE_1ME2MAPE	PE	170403	1.38564	0.0793489	0.194364	6		0.635558	0.0851404	0.208551	6		0.458676	-1.12445	7.39602e-05
MEMAPE06	Glycerophospholipids	1-ether, 2-acylglycerophosphoethanolamine			PE(P-16:0/20:4)			PE_1ME2MAPE	PE	170404	1.58606	0.122462	0.29997	6		0.532398	0.0922028	0.22585	6		0.335674	-1.57487	4.33191e-05
MEMAPE05	Glycerophospholipids	1-ether, 2-acylglycerophosphoethanolamine			PE(P-18:0/18:1)			PE_1ME2MAPE	PE	170405	1.60175	0.109211	0.267512	6		0.469713	0.0678154	0.166113	6		0.29325	-1.7698	5.03176e-06
MEMAPE11	Glycerophospholipids	1-ether, 2-acylglycerophosphoethanolamine			PE(P-16:0/22:6)			PE_1ME2MAPE	PE	170407	1.82207	0.145122	0.355474	6		0.276529	0.0534128	0.130834	6		0.151766	-2.72008	4.14596e-05
MEMAPE08	Glycerophospholipids	1-ether, 2-acylglycerophosphoethanolamine			PE(P-18:0/20:4)		HMDB11386	PE_1ME2MAPE	PE	170408	1.47921	0.0939466	0.230121	6		0.576097	0.0892328	0.218575	6		0.389462	-1.36045	3.85224e-05
MEMAPE09	Glycerophospholipids	1-ether, 2-acylglycerophosphoethanolamine			PE(P-18:1/20:4)			PE_1ME2MAPE	PE	170409	1.46197	0.126768	0.310517	6		0.631381	0.110249	0.270053	6		0.43187	-1.21133	0.000583771
MEMAPE10	Glycerophospholipids	1-ether, 2-acylglycerophosphoethanolamine			PE(P-18:1/20:4)			PE_1ME2MAPE	PE	170410	0.171401	0.0116249	0.025994	5		1.80053	0.423317	1.03691	6		10.5048	3.39297	0.0120027
MEMAPE16	Glycerophospholipids	1-ether, 2-acylglycerophosphoethanolamine			PE(P-18:0/22:5) + PE(P-20:1/20:4)	PE(18:1e/22:5) + PE(20:2e/20:4)		PE_1ME2MAPE	PE	170412	1.16949	0.0672458	0.164718	6		0.836427	0.138715	0.339782	6		0.715207	-0.483568	0.0560561
MEMAPE15	Glycerophospholipids	1-ether, 2-acylglycerophosphoethanolamine			PE(P-20:0/20:4)			PE_1ME2MAPE	PE	170413	1.48394	0.113835	0.278836	6		0.50238	0.0831796	0.203748	6		0.338544	-1.56259	3.8896e-05
MAPE08	Glycerophospholipids	1-Monoacylglycerophosphoethanolamine			PE(16:0/0:0)		HMDB11503	LPE_1MAPE	LPE	180002	1.24639	0.157457	0.385688	6		0.687455	0.0887565	0.217408	6		0.551556	-0.858422	0.0113984
MAPE14	Glycerophospholipids	1-Monoacylglycerophosphoethanolamine			PE(18:0/0:0)		HMDB11130	LPE_1MAPE	LPE	180005	1.23057	0.124194	0.304212	6		0.742975	0.0861998	0.211146	6		0.603765	-0.72794	0.00909283
MAPE16	Glycerophospholipids	1-Monoacylglycerophosphoethanolamine			PE(18:1/0:0)			LPE_1MAPE	LPE	180006	1.25343	0.152402	0.373308	6		0.601503	0.0766996	0.187875	6		0.479887	-1.05923	0.00336783
MAPE19	Glycerophospholipids	1-Monoacylglycerophosphoethanolamine			PE(18:2/0:0)			LPE_1MAPE	LPE	180008	1.01639	0.140437	0.344	6		0.7348	0.0765054	0.187399	6		0.722953	-0.468027	0.10877
MAPE20	Glycerophospholipids	1-Monoacylglycerophosphoethanolamine			PE(18:2/0:0)			LPE_1MAPE	LPE	180009	1.22481	0.174902	0.42842	6		0.679786	0.122023	0.298894	6		0.555013	-0.849408	0.0285843
MAPE29	Glycerophospholipids	1-Monoacylglycerophosphoethanolamine			PE(20:3/0:0)		HMDB11515	LPE_1MAPE	LPE	180012	0.944419	0.168184	0.411966	6		1.23209	0.156732	0.383914	6		1.3046	0.383604	0.239304
MAPE31	Glycerophospholipids	1-Monoacylglycerophosphoethanolamine			PE(20:4/0:0)		HMDB11517	LPE_1MAPE	LPE	180013	1.12148	0.162054	0.39695	6		0.736601	0.0942025	0.230748	6		0.656813	-0.606445	0.0671392
MAPE32	Glycerophospholipids	Monoacylglycerophosphoethanolamine				LPE(20:5)		LPE_MAPE	LPE	180014	1.33566	0.139006	0.340494	6		0.83612	0.166166	0.407021	6		0.625997	-0.675771	0.043817
MAPE33	Glycerophospholipids	Monoacylglycerophosphoethanolamine				PE(20:5/0:0)	HMDB11519	LPE_MAPE	LPE	180015	0.819749	0.140446	0.34402	6		1.01456	0.136201	0.333624	6		1.23764	0.307597	0.342858
MAPE35	Glycerophospholipids	1-Monoacylglycerophosphoethanolamine			PE(22:4/0:0)		HMDB11523	LPE_1MAPE	LPE	180016	1.07428	0.150907	0.369645	6		0.890537	0.143471	0.35143	6		0.82896	-0.270626	0.398252
MAPE36	Glycerophospholipids	Monoacylglycerophosphoethanolamine				PE(22:5/0:0)		LPE_MAPE	LPE	180017	1.37614	0.150011	0.36745	6		0.840282	0.139357	0.341354	6		0.610608	-0.711683	0.0257253
MAPE37	Glycerophospholipids	Monoacylglycerophosphoethanolamine				PE(22:5/0:0)		LPE_MAPE	LPE	180018	0.901583	0.100115	0.245231	6		0.952088	0.125417	0.307208	6		1.05602	0.0786341	0.759444
MAPE38	Glycerophospholipids	Monoacylglycerophosphoethanolamine				PE(22:5/0:0)		LPE_MAPE	LPE	180019	2.09831	0.196957	0.482443	6		0.245461	0.0425448	0.104213	6		0.116981	-3.09566	0.000157861
MAPE41	Glycerophospholipids	1-Monoacylglycerophosphoethanolamine			PE(22:6/0:0)		HMDB11526	LPE_1MAPE	LPE	180021	1.35537	0.192922	0.472559	6		0.464591	0.0591668	0.144928	6		0.342778	-1.54465	0.0046219
MAPE07	Glycerophospholipids	2-Monoacylglycerophosphoethanolamine			PE(0:0/16:0)		HMDB11473	LPE_2MAPE	LPE	190001	1.57583	0.185266	0.453808	6		0.556572	0.079122	0.193809	6		0.353194	-1.50147	0.000492359
MAPE09	Glycerophospholipids	2-Monoacylglycerophosphoethanolamine				PE(0:0/16:1)	HMDB11474	LPE_2MAPE	LPE	190002	1.78994	0.20469	0.501386	6		0.444669	0.0688038	0.168534	6		0.248426	-2.00911	0.000735292
MAPE13	Glycerophospholipids	2-Monoacylglycerophosphoethanolamine			PE(0:0/18:0)		HMDB11129	LPE_2MAPE	LPE	190003	1.17379	0.163987	0.401685	6		0.749762	0.0911341	0.223232	6		0.638754	-0.646668	0.0473555
MAPE15	Glycerophospholipids	2-Monoacylglycerophosphoethanolamine			PE(0:0/18:1)		HMDB11476	LPE_2MAPE	LPE	190004	1.43517	0.135796	0.332631	6		0.494242	0.0638103	0.156303	6		0.344377	-1.53794	9.24741e-05
MAPE18	Glycerophospholipids	2-Monoacylglycerophosphoethanolamine			PE(0:0/18:2)		HMDB11477	LPE_2MAPE	LPE	190005	1.29195	0.129452	0.317092	6		0.759065	0.0996661	0.244131	6		0.587535	-0.767253	0.00854912
MAPE28	Glycerophospholipids	Monoacylglycerophosphoethanolamine				PE(0:0/20:3)	HMDB11485	LPE_MAPE	LPE	190006	1.40915	0.162187	0.397276	6		0.767587	0.111674	0.273545	6		0.544718	-0.876418	0.00860271
MAPE30	Glycerophospholipids	2-Monoacylglycerophosphoethanolamine			PE(0:0/20:4)		HMDB11487	LPE_2MAPE	LPE	190007	1.49744	0.113449	0.277892	6		0.599657	0.0981273	0.240362	6		0.400453	-1.32029	0.000134726
MAPE34	Glycerophospholipids	2-Monoacylglycerophosphoethanolamine			PE(0:0/22:4)		HMDB11493	LPE_2MAPE	LPE	190008	1.568	0.166778	0.40852	6		0.69455	0.115873	0.28383	6		0.442952	-1.17478	0.0015589
MAPE40	Glycerophospholipids	2-Monoacylglycerophosphoethanolamine			PE(0:0/22:6)		HMDB11496	LPE_2MAPE	LPE	190009	2.08466	0.221833	0.543378	6		0.358776	0.0651924	0.159688	6		0.172103	-2.53865	0.000333788
MEPE08	Glycerophospholipids	1-Monoetherglycerophosphoethanolamine			PE(O-16:0/0:0)			LPE_1MEPE	LPE	200001	1.46082	0.148574	0.36393	6		0.556472	0.0718777	0.176064	6		0.380932	-1.3924	0.000269504
MEPE09	Glycerophospholipids	1-Monoetherglycerophosphoethanolamine			PE(P-16:1/0:0)			LPE_1MEPE	LPE	200002	1.3019	0.140314	0.343698	6		0.676087	0.0828258	0.202881	6		0.519309	-0.945336	0.0032606
MEPE12	Glycerophospholipids	1-Monoetherglycerophosphoethanolamine			PE(P-18:0/0:0)			LPE_1MEPE	LPE	200003	1.30204	0.151815	0.37187	6		0.679127	0.0851789	0.208645	6		0.521588	-0.939019	0.00502558
MEPE13	Glycerophospholipids	1-Monoetherglycerophosphoethanolamine			PE(P-18:1/0:0)			LPE_1MEPE	LPE	200004	1.31094	0.15383	0.376805	6		0.656255	0.0911397	0.223246	6		0.500599	-0.998273	0.00437814
DAPC46	Glycerophospholipids	Diacylglycerophosphocholine			PC(28:0)	PC(14:0/14:0)	HMDB07866	PC_DAPC	PC	220001	1.59339	0.106819	0.261652	6		0.463209	0.0892743	0.218676	6		0.290706	-1.78237	1.03509e-05
DAPC47	Glycerophospholipids	Diacylglycerophosphocholine			PC(30:0)	PC(16:0/14:0) + PC(14:0/16:0)		PC_DAPC	PC	220002	1.31192	0.0567721	0.139063	6		0.593899	0.0997017	0.244218	6		0.452696	-1.14339	9.4045e-05
DAPC48	Glycerophospholipids	Diacylglycerophosphocholine			PC(30:1)	PC(14:0/16:1) Small contribution PC(16:1/14:0)		PC_DAPC	PC	220003	1.80523	0.123069	0.301457	6		0.293888	0.0543359	0.133095	6		0.162798	-2.61885	5.41779e-07
DAPC45	Glycerophospholipids	Diacylglycerophosphocholine			PC(31:0)			PC_DAPC	PC	220004	1.23461	0.0715644	0.175296	6		0.884552	0.142834	0.34987	6		0.716463	-0.481036	0.0532314
DAPC03	Glycerophospholipids	Diacylglycerophosphocholine			PC(32:0)	PC(16:0/16:0)	HMDB00564	PC_DAPC	PC	220005	1.06879	0.026972	0.0660676	6		0.871315	0.105144	0.257549	6		0.815234	-0.294715	0.121738
DAPC04	Glycerophospholipids	Diacylglycerophosphocholine			PC(32:1)	PC(16:0/16:1) + PC(14:1/18:0) + PC(14:0/18:1)		PC_DAPC	PC	220006	1.4768	0.0607433	0.14879	6		0.45414	0.0688847	0.168732	6		0.307517	-1.70126	5.88467e-07
DAPC05	Glycerophospholipids	Diacylglycerophosphocholine			PC(32:2)	PC(14:0/18:2)	HMDB07874	PC_DAPC	PC	220007	1.77228	0.106653	0.261245	6		0.296985	0.0465026	0.113908	6		0.167572	-2.57715	1.73706e-07
DAPE04	Glycerophospholipids	Diacylglycerophosphocholine			PC(33:0)	PC(16:0/17:0)		PC_DAPC	PC	220008	1.51813	0.08855	0.216902	6		0.429512	0.0634519	0.155425	6		0.282922	-1.82152	1.59967e-06
DAPE05	Glycerophospholipids	Diacylglycerophosphocholine			PC(33:1)	PC(15:0/18:1) + PC(16:0/17:1)		PC_DAPC	PC	220009	1.43442	0.0853387	0.209036	6		0.565129	0.0998359	0.244547	6		0.393978	-1.34381	5.93762e-05
DAPE06	Glycerophospholipids	Diacylglycerophosphocholine			PC(33:2)	PC(15:0/18:2)	HMDB07940	PC_DAPC	PC	220010	1.48697	0.0654062	0.160212	6		0.502563	0.0808349	0.198004	6		0.337978	-1.565	2.61966e-06
DAPC06	Glycerophospholipids	Diacylglycerophosphocholine			PC(34:0)	PC(16:0/18:0)	HMDB07970	PC_DAPC	PC	220011	1.18288	0.0448702	0.109909	6		0.792522	0.10546	0.258324	6		0.669992	-0.577784	0.00670299
DAPC07	Glycerophospholipids	Diacylglycerophosphocholine			PC(34:1)	PC(16:0/18:1)	HMDB07972	PC_DAPC	PC	220012	1.24632	0.0236879	0.0580233	6		0.640031	0.0749458	0.183579	6		0.513537	-0.961461	0.000251153
DAPC08	Glycerophospholipids	Diacylglycerophosphocholine			PC(34:2)	PC(16:0/18:2)	HMDB07973	PC_DAPC	PC	220013	1.50696	0.0776831	0.190284	6		0.442985	0.0709551	0.173804	6		0.293959	-1.76632	1.43406e-06
DAPC39	Glycerophospholipids	Diacylglycerophosphocholine			PC(34:3)	PC(16:0/18:3)		PC_DAPC	PC	220014	0.93388	0.0678619	0.166227	6		1.11556	0.166657	0.408225	6		1.19455	0.256463	0.336463
DAPC38	Glycerophospholipids	Diacylglycerophosphocholine			PC(34:3)	PC(16:1/18:2)	HMDB08006	PC_DAPC	PC	220015	1.45916	0.0924403	0.226432	6		0.548932	0.083495	0.20452	6		0.376196	-1.41044	2.57934e-05
DAPC40	Glycerophospholipids	Diacylglycerophosphocholine			PC(34:3)			PC_DAPC	PC	220017	1.64837	0.0910023	0.222909	6		0.39109	0.0681186	0.166856	6		0.237258	-2.07547	6.26428e-07
DAPC09	Glycerophospholipids	Diacylglycerophosphocholine			PC(34:4)	PC(14:0/20:4)	HMDB07883	PC_DAPC	PC	220019	1.68114	0.183046	0.44837	6		0.512979	0.103164	0.2527	6		0.305137	-1.71247	0.000240852
DAPE12	Glycerophospholipids	Diacylglycerophosphocholine			PC(35:1)	PC(16:0/19:1)		PC_DAPC	PC	220020	1.29222	0.0841668	0.206166	6		0.768914	0.13104	0.320981	6		0.595033	-0.748958	0.0072412
DAPE11	Glycerophospholipids	Diacylglycerophosphocholine			PC(35:1)	PC(17:0/18:1)		PC_DAPC	PC	220021	1.67183	0.0893994	0.218983	6		0.354981	0.0552828	0.135415	6		0.21233	-2.23562	1.94646e-07
DAPE13	Glycerophospholipids	Diacylglycerophosphocholine			PC(35:2)	PC(17:1/18:1)		PC_DAPC	PC	220023	1.50519	0.0948691	0.232381	6		0.506493	0.0874182	0.21413	6		0.336499	-1.57133	1.56809e-05
DAPE17	Glycerophospholipids	Diacylglycerophosphocholine			PC(35:4)	PC(15:0/20:4)	HMDB07949	PC_DAPC	PC	220026	1.11015	0.0865598	0.212027	6		0.943637	0.123217	0.301818	6		0.850007	-0.234453	0.294704
DAPC49	Glycerophospholipids	Diacylglycerophosphocholine			PC(36:0)	PC(18:0/18:0) + PC(20:0/16:0) + small contribution PC(16:0/20:0)		PC_DAPC	PC	220027	1.27128	0.0548889	0.13445	6		0.698103	0.0925283	0.226647	6		0.549132	-0.864775	0.000334024
DAPC11	Glycerophospholipids	Diacylglycerophosphocholine			PC(36:1)	PC(18:0/18:1)	HMDB08038	PC_DAPC	PC	220028	1.24893	0.0573282	0.140425	6		0.75728	0.106287	0.260349	6		0.606343	-0.721794	0.0022457
DAPC12	Glycerophospholipids	Diacylglycerophosphocholine			PC(36:2)	PC(18:0/18:2)	HMDB08039	PC_DAPC	PC	220029	1.34983	0.0395704	0.0969272	6		0.54244	0.069463	0.170149	6		0.401859	-1.31524	1.45153e-06
DAPC42	Glycerophospholipids	Diacylglycerophosphocholine			PC(36:3)	PC(16:0/20:3)		PC_DAPC	PC	220030	1.24262	0.105728	0.25898	6		0.969714	0.148471	0.363677	6		0.780376	-0.357759	0.165197
DAPC41	Glycerophospholipids	Diacylglycerophosphocholine			PC(36:3)	PC(18:1/18:2)		PC_DAPC	PC	220031	1.27608	0.0553654	0.135617	6		0.669997	0.120004	0.293948	6		0.525043	-0.929493	0.0010014
DAPC14	Glycerophospholipids	Diacylglycerophosphocholine			PC(36:4)	PC(16:0/20:4)	HMDB07982	PC_DAPC	PC	220033	1.10483	0.0428878	0.105053	6		0.816535	0.0982952	0.240773	6		0.739057	-0.436243	0.022768
DAPC44	Glycerophospholipids	Diacylglycerophosphocholine			PC(36:5)	PC(16:1/20:4)		PC_DAPC	PC	220036	0.917122	0.0552136	0.135245	6		1.06544	0.0669735	0.164051	6		1.16173	0.216269	0.118284
DAPE22	Glycerophospholipids	Diacylglycerophosphocholine			PC(37:2)	PC(19:0/18:2), also 20:2, 19:2, 18:0, 18:1, 17:0, 17:1		PC_DAPC	PC	220038	1.49556	0.0809102	0.198189	6		0.487969	0.0802087	0.19647	6		0.326279	-1.61582	4.84126e-06
DAPE24	Glycerophospholipids	Diacylglycerophosphocholine			PC(37:3)	PC(19:1/18:2)		PC_DAPC	PC	220041	1.38705	0.0763256	0.186959	6		0.59008	0.0964275	0.236198	6		0.42542	-1.23304	7.06775e-05
DAPE26	Glycerophospholipids	Diacylglycerophosphocholine			PC(37:4)	PC(17:0/20:4)		PC_DAPC	PC	220042	1.65018	0.109951	0.269324	6		0.446558	0.0711786	0.174351	6		0.270611	-1.88571	3.43004e-06
DAPE27	Glycerophospholipids	Diacylglycerophosphocholine			PC(37:4)	PC(17:0/20:4)		PC_DAPC	PC	220043	1.0686	0.0495768	0.121438	6		0.870801	0.142102	0.348078	6		0.814902	-0.295301	0.2353
DAPE28	Glycerophospholipids	Diacylglycerophosphocholine			PC(37:5)	PC(17:1/20:4) + PC(15:0/22:5)		PC_DAPC	PC	220044	1.1529	0.0599069	0.146741	6		0.86657	0.129177	0.316419	6		0.751644	-0.411879	0.0720728
DAPC17	Glycerophospholipids	Diacylglycerophosphocholine			PC(38:2)	PC(20:0/18:2)	HMDB08270	PC_DAPC	PC	220046	1.54433	0.0809364	0.198253	6		0.411976	0.0565052	0.138409	6		0.266766	-1.90635	4.45652e-07
DAPC18	Glycerophospholipids	Diacylglycerophosphocholine			PC(38:3)	PC(18:0/20:3)	HMDB08046	PC_DAPC	PC	220047	0.764614	0.0773576	0.189487	6		1.28273	0.253785	0.621644	6		1.67762	0.746414	0.0993099
DAPC19	Glycerophospholipids	Diacylglycerophosphocholine			PC(38:4)	PC(18:0/20:4)	HMDB08048	PC_DAPC	PC	220048	0.560049	0.0253315	0.0620492	6		1.56289	0.174319	0.426993	6		2.79063	1.48059	0.00203668
DAPC20	Glycerophospholipids	Diacylglycerophosphocholine			PC(38:5)	PC(18:1/20:4) + PC(16:0/22:5)		PC_DAPC	PC	220049	1.20797	0.0475972	0.116589	6		0.758905	0.100881	0.247108	6		0.628247	-0.670595	0.00241564
DAPC21	Glycerophospholipids	Diacylglycerophosphocholine			PC(38:5)	PC(18:0/20:5) + PC(16:0/22:5)		PC_DAPC	PC	220050	0.911138	0.0497502	0.121863	6		1.09466	0.233574	0.572138	6		1.20142	0.264738	0.474166
DAPC24	Glycerophospholipids	Diacylglycerophosphocholine			PC(38:6)	PC(16:0/22:6)	HMDB07991	PC_DAPC	PC	220051	1.50578	0.0720317	0.176441	6		0.49131	0.0779041	0.190825	6		0.326283	-1.6158	2.39434e-06
DAPC50	Glycerophospholipids	Diacylglycerophosphocholine			PC(40:0)	PC (20:0/20:0) + PC(16:0/24:0) + PC(18:0/22:0)		PC_DAPC	PC	220053	1.32136	0.0538759	0.131968	6		0.683239	0.0529855	0.129787	6		0.517071	-0.951564	7.30874e-06
DAPC51	Glycerophospholipids	Diacylglycerophosphocholine			PC(40:1)	PC(18:1/22:0) + PC(22:0/18:1)		PC_DAPC	PC	220054	1.69066	0.0986228	0.241576	6		0.338763	0.0452785	0.110909	6		0.200374	-2.31924	2.05316e-07
DAPC26	Glycerophospholipids	Diacylglycerophosphocholine			PC(40:4)	PC(18:0/22:4)	HMDB08054	PC_DAPC	PC	220056	0.642248	0.0693837	0.169955	6		1.34607	0.264585	0.648099	6		2.09587	1.06755	0.0442677
DAPC27	Glycerophospholipids	Diacylglycerophosphocholine			PC(40:4)	PC(20:0/20:4)	HMDB08279	PC_DAPC	PC	220057	1.24358	0.0912934	0.223622	6		0.517707	0.0600941	0.1472	6		0.416304	-1.26429	5.77188e-05
DAPC29	Glycerophospholipids	Diacylglycerophosphocholine			PC(40:5)	PC(18:0/22:5)	HMDB08056	PC_DAPC	PC	220058	0.573053	0.0607356	0.148771	6		1.73996	0.181441	0.444438	6		3.03631	1.60232	0.000828748
DAPC28	Glycerophospholipids	Diacylglycerophosphocholine			PC(40:5)			PC_DAPC	PC	220059	1.18002	0.0542524	0.132891	6		0.771344	0.145463	0.356309	6		0.653672	-0.613361	0.0368546
DAPC30	Glycerophospholipids	Diacylglycerophosphocholine			PC(40:6)	PC(18:0/22:6)	HMDB08057	PC_DAPC	PC	220060	1.43519	0.102247	0.250454	6		0.612277	0.0935289	0.229098	6		0.426616	-1.22899	0.000143427
DAPC32	Glycerophospholipids	Diacylglycerophosphocholine			PC(40:7)	PC(18:1/22:6)	HMDB08123	PC_DAPC	PC	220062	1.61555	0.0850739	0.208388	6		0.384541	0.0679146	0.166356	6		0.238024	-2.07082	5.09487e-07
DAPC34	Glycerophospholipids	Diacylglycerophosphocholine			PC(40:8)	PC(20:4/20:4) + PC(18:2/22:6) + PC(18:0/22:8)		PC_DAPC	PC	220064	1.59323	0.0994156	0.243518	6		0.486144	0.0775322	0.189914	6		0.305132	-1.7125	5.16009e-06
DAPC37	Glycerophospholipids	Diacylglycerophosphocholine			PC(42:8)	PC(22:4/20:4)	HMDB08640	PC_DAPC	PC	220066	1.57095	0.0746096	0.182756	6		0.379855	0.0567914	0.13911	6		0.2418	-2.04811	1.70737e-07
MEMAPC01	Glycerophospholipids	1-ether, 2-acylglycerophosphocholine			PC(O-16:0/14:0)			PC_1ME2MAPC	PC	230501	1.22927	0.0558661	0.136843	6		0.719177	0.121669	0.298026	6		0.585042	-0.773388	0.00342885
MEMAPC03	Glycerophospholipids	1-ether, 2-acylglycerophosphocholine			PC(O-16:0/16:0)			PC_1ME2MAPC	PC	230502	1.35764	0.0775306	0.18991	6		0.649782	0.0985049	0.241287	6		0.478612	-1.06307	0.000213406
MEMAPC07	Glycerophospholipids	1-ether, 2-acylglycerophosphocholine			PC(O-16:0/18:2)		HMDB11151	PC_1ME2MAPC	PC	230503	1.20991	0.0834669	0.204451	6		0.887783	0.157957	0.386915	6		0.73376	-0.44662	0.101542
MEMAPC22	Glycerophospholipids	1-ether, 2-acylglycerophosphocholine			PC(O-18:0/20:4)		HMDB13420	PC_1ME2MAPC	PC	230508	1.19975	0.06186	0.151525	6		0.923397	0.171154	0.419241	6		0.76966	-0.377706	0.177484
MEMAPC11	Glycerophospholipids	1-ether, 2-acylglycerophosphocholine			PC(O-18:1/18:1)			PC_1ME2MAPC	PC	230510	1.39409	0.0809305	0.198239	6		0.601093	0.0946475	0.231838	6		0.431172	-1.21366	8.16183e-05
MEMAPC05	Glycerophospholipids	1-ether, 2-acylglycerophosphocholine			PC(O-34:0)	PC(O-16:0/18:0) + PC(O-18:0/16:0)		PC_1ME2MAPC	PC	230521	1.27567	0.0808511	0.198044	6		0.750805	0.105507	0.258439	6		0.588557	-0.764746	0.00273635
MEMAPC06	Glycerophospholipids	1-ether, 2-acylglycerophosphocholine			PC(O-34:1)	PC(O-16:0/18:1) + PC(18:1e/16:0)		PC_1ME2MAPC	PC	230522	1.48677	0.0928954	0.227546	6		0.532362	0.0768165	0.188161	6		0.358066	-1.4817	1.28903e-05
MEMAPC24_MEMAPC25	Glycerophospholipids	1-ether, 2-acylglycerophosphocholine			PC(O-38:5)	PC(O-18:1/20:4) + PC(O-18:1/20:4)		PC_1ME2MAPC	PC	230524	1.12858	0.0967403	0.236964	6		0.715753	0.13779	0.337514	6		0.634206	-0.656977	0.034136
MEMAPC02	Glycerophospholipids	1-ether, 2-acylglycerophosphocholine			PC(P-16:0/14:0)		HMDB11203	PC_1ME2MAPC	PC	230528	1.2653	0.103716	0.254051	6		0.769488	0.125642	0.307758	6		0.608144	-0.717515	0.0123921
MEMAPC08	Glycerophospholipids	1-ether, 2-acylglycerophosphocholine			PC(P-16:0/18:1)			PC_1ME2MAPC	PC	230530	1.29926	0.0621528	0.152243	6		0.703185	0.104412	0.255756	6		0.54122	-0.885712	0.000618021
MEMAPC09	Glycerophospholipids	1-ether, 2-acylglycerophosphocholine			PC(P-16:0/18:2)		HMDB11211	PC_1ME2MAPC	PC	230531	0.897747	0.0861908	0.211124	6		0.695961	0.125963	0.308546	6		0.77523	-0.367303	0.215587
MEMAPC19	Glycerophospholipids	1-ether, 2-acylglycerophosphocholine			PC(P-16:0/20:4)			PC_1ME2MAPC	PC	230533	0.803748	0.0659184	0.161466	6		1.15392	0.163679	0.400931	6		1.43567	0.521728	0.0753078
MEMAPC29	Glycerophospholipids	1-ether, 2-acylglycerophosphocholine			PC(P-16:0/22:6)		HMDB11229	PC_1ME2MAPC	PC	230534	1.01708	0.107551	0.263445	6		1.105	0.144207	0.353233	6		1.08645	0.119622	0.635552
MEMAPE13	Glycerophospholipids	1-ether, 2-acylglycerophosphocholine			PC(P-17:0/20:4)			PC_1ME2MAPC	PC	230535	0.645976	0.040705	0.0997065	6		1.58764	0.179665	0.440088	6		2.45774	1.29733	0.00281849
MEMAPC27	Glycerophospholipids	1-ether, 2-acylglycerophosphocholine			PC(P-18:0/20:4)			PC_1ME2MAPC	PC	230539	0.533255	0.057195	0.140099	6		1.27022	0.177125	0.433866	6		2.38202	1.25218	0.00737856
MAPC02	Glycerophospholipids	1-Monoacylglycerophosphocholine			PC(14:0/0:0)		HMDB10379	LPC_1MAPC	LPC	240001	1.2102	0.12341	0.302292	6		0.733362	0.0751069	0.183974	6		0.605983	-0.722651	0.00800463
MAPC04	Glycerophospholipids	1-Monoacylglycerophosphocholine			PC(15:0/0:0)		HMDB10381	LPC_1MAPC	LPC	240002	1.23229	0.0609868	0.149387	6		0.779441	0.0495485	0.121369	6		0.632513	-0.660833	0.000181881
MAPC06	Glycerophospholipids	1-Monoacylglycerophosphocholine			PC(16:0/0:0)		HMDB10382	LPC_1MAPC	LPC	240003	1.2907	0.0693153	0.169787	6		0.601712	0.0636229	0.155844	6		0.466192	-1.101	2.53285e-05
MAPC09	Glycerophospholipids	1-Monoacylglycerophosphocholine			PC(16:1/0:0)			LPC_1MAPC	LPC	240004	1.28539	0.155202	0.380166	6		0.581398	0.0757469	0.185541	6		0.452314	-1.1446	0.00222731
MAPC50	Glycerophospholipids	1-Monoacylglycerophosphocholine			PC(17:0/0:0)		HMDB12108	LPC_1MAPC	LPC	240007	1.67542	0.0786024	0.192536	6		0.45329	0.0658461	0.161289	6		0.270553	-1.88602	3.11393e-07
MAPC54	Glycerophospholipids	1-Monoacylglycerophosphocholine			PC(17:1/0:0)			LPC_1MAPC	LPC	240008	1.21341	0.153362	0.375659	6		0.696926	0.106136	0.259979	6		0.574354	-0.799988	0.0198131
MAPC14	Glycerophospholipids	1-Monoacylglycerophosphocholine			PC(18:0/0:0)		HMDB10384	LPC_1MAPC	LPC	240009	1.54112	0.069621	0.170536	6		0.443723	0.0525968	0.128835	6		0.287923	-1.79625	1.8764e-07
MAPC16	Glycerophospholipids	1-Monoacylglycerophosphocholine			PC(18:1/0:0)			LPC_1MAPC	LPC	240010	1.24439	0.0991442	0.242853	6		0.606807	0.0832893	0.204016	6		0.487636	-1.03612	0.000601356
MAPC17	Glycerophospholipids	1-Monoacylglycerophosphocholine			PC(18:1/0:0)			LPC_1MAPC	LPC	240011	0.95837	0.075553	0.185066	6		0.356003	0.0756894	0.1854	6		0.371467	-1.42869	0.000217653
MAPC19	Glycerophospholipids	1-Monoacylglycerophosphocholine			PC(18:2/0:0)			LPC_1MAPC	LPC	240012	0.758241	0.0511316	0.125246	6		0.581441	0.0512904	0.125635	6		0.766829	-0.383023	0.0347778
MAPC52	Glycerophospholipids	1-Monoacylglycerophosphocholine			PC(19:0/0:0)			LPC_1MAPC	LPC	240016	1.13461	0.0778131	0.190602	6		0.874018	0.0656688	0.160855	6		0.770323	-0.376464	0.0284041
MAPC26	Glycerophospholipids	1-Monoacylglycerophosphocholine			PC(20:0/0:0)		HMDB10390	LPC_1MAPC	LPC	240017	1.35698	0.124912	0.305971	6		0.544376	0.0728636	0.178479	6		0.401169	-1.31772	0.000221694
MAPC28	Glycerophospholipids	1-Monoacylglycerophosphocholine			PC(20:1/0:0)			LPC_1MAPC	LPC	240018	1.34703	0.122547	0.300177	6		0.637452	0.101287	0.248103	6		0.473229	-1.07939	0.0012103
MAPC31	Glycerophospholipids	1-Monoacylglycerophosphocholine			PC(20:2/0:0)			LPC_1MAPC	LPC	240020	1.21171	0.124147	0.304096	6		0.663121	0.0912935	0.223622	6		0.547261	-0.869698	0.00518185
MAPC35	Glycerophospholipids	1-Monoacylglycerophosphocholine			PC(20:3/0:0)			LPC_1MAPC	LPC	240022	1.17966	0.049017	0.120067	6		0.609832	0.0986577	0.241661	6		0.516957	-0.951884	0.000417565
MAPC38	Glycerophospholipids	1-Monoacylglycerophosphocholine			PC(20:4/0:0)		HMDB10395	LPC_1MAPC	LPC	240024	1.22118	0.0759949	0.186149	6		0.564015	0.0751154	0.183994	6		0.461859	-1.11448	0.00010829
MAPC40	Glycerophospholipids	1-Monoacylglycerophosphocholine			PC(20:5/0:0)		HMDB10397	LPC_1MAPC	LPC	240025	0.892312	0.0727589	0.178222	6		1.00851	0.1632	0.399756	6		1.13023	0.176612	0.530139
MAPC43	Glycerophospholipids	1-Monoacylglycerophosphocholine			PC(22:4/0:0)			LPC_1MAPC	LPC	240027	1.40961	0.111111	0.272166	6		0.632428	0.104165	0.255151	6		0.448656	-1.15632	0.000462092
MAPC45	Glycerophospholipids	1-Monoacylglycerophosphocholine			PC(22:5/0:0)			LPC_1MAPC	LPC	240028	1.53695	0.0649929	0.159199	6		0.580812	0.0854641	0.209343	6		0.377898	-1.40393	4.5511e-06
MAPC47	Glycerophospholipids	1-Monoacylglycerophosphocholine			PC(22:5/0:0)			LPC_1MAPC	LPC	240029	1.45091	0.149884	0.367139	6		0.227209	0.0117008	0.0234017	4		0.156597	-2.67487	0.000429112
MAPC49	Glycerophospholipids	1-Monoacylglycerophosphocholine			PC(22:6/0:0)		HMDB10404	LPC_1MAPC	LPC	240030	1.51695	0.115835	0.283737	6		0.483801	0.0559873	0.13714	6		0.318929	-1.64869	1.13907e-05
MAPC03	Glycerophospholipids	2-Monoacylglycerophosphocholine			PC(0:0/14:0)		HMDB10379	LPC_2MAPC	LPC	250001	1.32955	0.174558	0.427577	6		0.610453	0.0750625	0.183865	6		0.459143	-1.12299	0.00357565
MAPC05	Glycerophospholipids	2-Monoacylglycerophosphocholine			PC(0:0/15:0)		HMDB10381	LPC_2MAPC	LPC	250002	1.25496	0.111284	0.272589	6		0.8601	0.108979	0.266944	6		0.685358	-0.54507	0.0296105
MAPC07	Glycerophospholipids	2-Monoacylglycerophosphocholine			PC(0:0/16:0)		HMDB10382	LPC_2MAPC	LPC	250003	1.23334	0.101276	0.248074	6		0.65532	0.076109	0.186428	6		0.531336	-0.912303	0.00103793
MAPC08	Glycerophospholipids	2-Monoacylglycerophosphocholine			PC(0:0/16:1)			LPC_2MAPC	LPC	250004	1.30784	0.16186	0.396475	6		0.449714	0.0581739	0.142496	6		0.343861	-1.5401	0.00218343
MAPC51	Glycerophospholipids	2-Monoacylglycerophosphocholine			PC(0:0/17:0)		HMDB12108	LPC_2MAPC	LPC	250005	0.836588	0.0742667	0.181916	6		1.10294	0.159688	0.391155	6		1.31837	0.398759	0.161382
MAPC55	Glycerophospholipids	2-Monoacylglycerophosphocholine			PC(0:0/17:1)			LPC_2MAPC	LPC	250006	1.30259	0.17062	0.417931	6		0.674237	0.0871884	0.213567	6		0.517611	-0.950059	0.00829713
MAPC13	Glycerophospholipids	2-Monoacylglycerophosphocholine			PC(0:0/18:0)		HMDB10384	LPC_2MAPC	LPC	250007	1.51823	0.111724	0.273666	6		0.396747	0.0590979	0.14476	6		0.261323	-1.93609	4.70085e-06
MAPC15	Glycerophospholipids	2-Monoacylglycerophosphocholine			PC(0:0/18:1)			LPC_2MAPC	LPC	250008	1.29642	0.137412	0.336588	6		0.643141	0.0788117	0.193048	6		0.496091	-1.01132	0.00206389
MAPC18	Glycerophospholipids	2-Monoacylglycerophosphocholine			PC(0:0/18:2)			LPC_2MAPC	LPC	250009	0.910671	0.0960014	0.235154	6		0.831795	0.0883051	0.216302	6		0.913387	-0.130701	0.55885
MAPC25	Glycerophospholipids	2-Monoacylglycerophosphocholine			PC(0:0/20:0)		HMDB10390	LPC_2MAPC	LPC	250011	1.71685	0.159341	0.390305	6		0.652598	0.0851397	0.208549	6		0.380115	-1.39549	0.000152932
MAPC27	Glycerophospholipids	2-Monoacylglycerophosphocholine			PC(0:0/20:1)			LPC_2MAPC	LPC	250012	1.32793	0.192487	0.471495	6		0.793705	0.198993	0.487431	6		0.597701	-0.742503	0.0824878
MAPC33	Glycerophospholipids	2-Monoacylglycerophosphocholine			PC(0:0/20:3)			LPC_2MAPC	LPC	250014	0.98697	0.105297	0.257924	6		1.00112	0.1158	0.283651	6		1.01434	0.0205386	0.929743
MAPC37	Glycerophospholipids	2-Monoacylglycerophosphocholine			PC(0:0/20:4)		HMDB10395	LPC_2MAPC	LPC	250017	1.13077	0.132721	0.325098	6		0.833866	0.104877	0.256896	6		0.737431	-0.43942	0.109751
MAPC39	Glycerophospholipids	2-Monoacylglycerophosphocholine			PC(0:0/20:5)		HMDB10397	LPC_2MAPC	LPC	250018	0.797893	0.08112	0.198703	6		1.17041	0.138149	0.338394	6		1.46688	0.55275	0.0423903
MAPC41	Glycerophospholipids	2-Monoacylglycerophosphocholine			PC(0:0/22:4)			LPC_2MAPC	LPC	250019	0.84438	0.126081	0.308834	6		1.28772	0.206017	0.504637	6		1.52505	0.608856	0.0963041
MAPC44	Glycerophospholipids	2-Monoacylglycerophosphocholine			PC(0:0/22:5)			LPC_2MAPC	LPC	250020	0.837493	0.10128	0.248084	6		1.07053	0.158774	0.388915	6		1.27825	0.354172	0.244208
MAPC48	Glycerophospholipids	2-Monoacylglycerophosphocholine			PC(0:0/22:6)		HMDB10404	LPC_2MAPC	LPC	250022	1.40309	0.175853	0.43075	6		0.64176	0.087042	0.213208	6		0.457389	-1.12851	0.00305849
MEPC02	Glycerophospholipids	1-Monoetherglycerophosphocholine			PC(O-16:0/0:0)			LPC_1MEPC	LPC	270101	1.29032	0.0601112	0.147242	6		0.719718	0.101155	0.247779	6		0.557781	-0.84223	0.00067209
MEPC04	Glycerophospholipids	1-Monoetherglycerophosphocholine			PC(O-18:0/0:0)		HMDB11149	LPC_1MEPC	LPC	270102	1.33847	0.0897775	0.219909	6		0.684909	0.102863	0.251963	6		0.511711	-0.966598	0.000738066
MEPC05	Glycerophospholipids	1-Monoetherglycerophosphocholine			PC(O-18:1/0:0)			LPC_1MEPC	LPC	270103	1.13807	0.101923	0.249659	6		0.740362	0.108696	0.266249	6		0.650543	-0.620284	0.0235312
MEPC10	Glycerophospholipids	1-Monoetherglycerophosphocholine			PC(O-20:0/0:0)			LPC_1MEPC	LPC	270105	1.50405	0.141163	0.345779	6		0.611204	0.0960137	0.235185	6		0.406373	-1.29912	0.000384389
MEPC19	Glycerophospholipids	1-Monoetherglycerophosphocholine			PC(O-22:0/0:0)			LPC_1MEPC	LPC	270109	1.31786	0.14887	0.364655	6		0.580432	0.0846639	0.207383	6		0.440436	-1.18299	0.0015471
MEPC20	Glycerophospholipids	1-Monoetherglycerophosphocholine			PC(O-24:1/0:0)			LPC_1MEPC	LPC	270112	1.60559	0.133423	0.326818	6		0.240678	0.0498261	0.0996523	4		0.1499	-2.73793	4.50743e-05
MEPC03	Glycerophospholipids	1-Monoetherglycerophosphocholine			PC(P-16:0/0:0)		HMDB10407	LPC_1MEPC	LPC	270114	1.07289	0.0615315	0.150721	6		0.847953	0.14487	0.354857	6		0.790342	-0.339451	0.183448
MEPC07	Glycerophospholipids	1-Monoetherglycerophosphocholine			PC(P-18:0/0:0)		HMDB13122	LPC_1MEPC	LPC	270115	1.18288	0.0704831	0.172648	6		0.790305	0.0788733	0.193199	6		0.668121	-0.581818	0.00403269
MEPC08	Glycerophospholipids	1-Monoetherglycerophosphocholine			PC(P-18:1/0:0)			LPC_1MEPC	LPC	270116	0.817756	0.0629745	0.154256	6		1.04084	0.143412	0.351285	6		1.2728	0.348002	0.184819
DAPI02	Glycerophospholipids	Diacylglycerophosphoinositol			PI(34:2)	PI(16:0/18:2)	HMDB09784	PI_DAPI	PI	280002	2.08118	0.200578	0.491313	6		0.300773	0.0505461	0.123812	6		0.144521	-2.79065	0.000189662
DAPI03	Glycerophospholipids	Diacylglycerophosphoinositol			PI(36:1)	PI(18:0/18:1)	HMDB09837	PI_DAPI	PI	280003	1.62213	0.218553	0.535343	6		0.553257	0.0516519	0.126521	6		0.341068	-1.55187	0.00383718
DAPI05	Glycerophospholipids	Diacylglycerophosphoinositol			PI(38:3)	PI(18:0/20:3)	HMDB09813	PI_DAPI	PI	280007	1.30435	0.0990297	0.242572	6		0.757244	0.138605	0.339511	6		0.580554	-0.784498	0.00930526
DAPI06	Glycerophospholipids	Diacylglycerophosphoinositol			PI(38:4)	PI(18:0/20:4)	HMDB09815	PI_DAPI	PI	280008	1.44913	0.108632	0.266092	6		0.542658	0.131505	0.322121	6		0.374471	-1.41707	0.000340485
DAPI11	Glycerophospholipids	Diacylglycerophosphoinositol			PI(40:6)	PI(18:0/22:6)	HMDB09821	PI_DAPI	PI	280013	1.37538	0.124451	0.304842	6		0.421065	0.0646852	0.158446	6		0.306145	-1.70771	4.71745e-05
MAPI02	Glycerophospholipids	Monoacylglycerophosphoinositol			LPI(16:0)			LPI_MAPI	LPI	290002	0.688322	0.0667166	0.163422	6		1.16637	0.213111	0.522014	6		1.69451	0.760872	0.0762966
MAPI03	Glycerophospholipids	Monoacylglycerophosphoinositol			LPI(18:0)			LPI_MAPI	LPI	290003	0.632731	0.0903876	0.221404	6		1.14931	0.161559	0.395737	6		1.81643	0.861103	0.0191056
MAPI04	Glycerophospholipids	Monoacylglycerophosphoinositol			LPI(18:0)			LPI_MAPI	LPI	290004	0.723034	0.0633718	0.155229	6		1.14573	0.21437	0.525097	6		1.58462	0.664134	0.108617
MAPI05	Glycerophospholipids	Monoacylglycerophosphoinositol			LPI(18:1)			LPI_MAPI	LPI	290005	1.47258	0.150653	0.369022	6		0.556635	0.0948308	0.232287	6		0.377999	-1.40355	0.000434365
MAPI06	Glycerophospholipids	Monoacylglycerophosphoinositol			LPI(18:1)			LPI_MAPI	LPI	290006	1.10739	0.141657	0.346988	6		0.804879	0.156608	0.383611	6		0.726827	-0.460315	0.182503
MAPI11	Glycerophospholipids	Monoacylglycerophosphoinositol			LPI(20:4)			LPI_MAPI	LPI	290011	0.748461	0.107982	0.264501	6		0.947016	0.159533	0.390774	6		1.26528	0.339462	0.326967
MAPI12	Glycerophospholipids	Monoacylglycerophosphoinositol			LPI(20:4)			LPI_MAPI	LPI	290012	1.21508	0.165234	0.40474	6		0.784908	0.151573	0.371277	6		0.645973	-0.630455	0.0840195
MAPI13	Glycerophospholipids	Monoacylglycerophosphoinositol			LPI(22:6)			LPI_MAPI	LPI	290013	1.10386	0.170796	0.418364	6		0.624297	0.137832	0.337617	6		0.565557	-0.822256	0.053783
MAPG14	Glycerophospholipids	Monoacylglycerophosphoglycerol			LPG(22:6)			LPG_MAPG	LPG	330014	1.41589	0.061627	0.150955	6		0.765515	0.173205	0.424265	6		0.540659	-0.887209	0.011463
Cer_02	Sphingolipids	Ceramides	Sphingoid base d18:1		Cer(d18:1/16:0)		HMDB04949	Cer	Cer	341001	0.962164	0.0250294	0.0613093	6		0.945573	0.0947835	0.232171	6		0.982756	-0.025095	0.871454
Cer_13	Sphingolipids	Ceramides	Sphingoid base d18:1		Cer(d18:1/18:0)		HMDB04950	Cer	Cer	341003	0.812903	0.0581599	0.142462	6		1.08665	0.117872	0.288727	6		1.33675	0.418733	0.0639096
Cer_16	Sphingolipids	Ceramides	Sphingoid base d18:1		Cer(d18:1/19:0)			Cer	Cer	341004	1.03255	0.0278461	0.0682089	6		0.99032	0.038234	0.0936538	6		0.959097	-0.0602513	0.392883
Cer_03	Sphingolipids	Ceramides	Sphingoid base d18:1		Cer(d18:1/20:0)		HMDB04951	Cer	Cer	341005	0.946632	0.0672402	0.164704	6		1.06269	0.13075	0.32027	6		1.1226	0.16684	0.448222
Cer_04	Sphingolipids	Ceramides	Sphingoid base d18:1		Cer(d18:1/21:0)			Cer	Cer	341006	0.871547	0.0423805	0.103811	6		1.1366	0.150889	0.369601	6		1.30412	0.383074	0.143605
Cer_05	Sphingolipids	Ceramides	Sphingoid base d18:1		Cer(d18:1/22:0)		HMDB04952	Cer	Cer	341007	1.0392	0.0791251	0.193816	6		0.94832	0.143592	0.351728	6		0.912551	-0.132023	0.591556
Cer_06	Sphingolipids	Ceramides	Mixed sphingoid base		Cer(40:2)			Cer	Cer	341008	1.11511	0.0790772	0.193699	6		1.20394	0.173277	0.42444	6		1.07966	0.110578	0.650936
Cer_07	Sphingolipids	Ceramides	Sphingoid base d18:1		Cer(d18:1/23:0)		HMDB00950	Cer	Cer	341009	1.04591	0.0714122	0.174924	6		0.908314	0.15093	0.369701	6		0.868447	-0.20349	0.42913
Cer_09	Sphingolipids	Ceramides	Sphingoid base d18:1		Cer(d18:1/24:0)		HMDB04956	Cer	Cer	341011	1.27725	0.0917939	0.224848	6		0.716805	0.110545	0.27078	6		0.561211	-0.833385	0.00295912
Cer_10_Cer_11	Sphingolipids	Ceramides	Mixed sphingoid base		Cer(d18:1/24:1)+Cer(d18:2/24:0)			Cer	Cer	341013	1.3076	0.0872873	0.213809	6		0.677617	0.104468	0.255894	6		0.518212	-0.948385	0.000939509
Cer_12	Sphingolipids	Ceramides	Mixed sphingoid base		Cer(42:3)			Cer	Cer	341015	1.24046	0.0845479	0.207099	6		0.762947	0.0936062	0.229287	6		0.615054	-0.701216	0.00356875
Cer_15	Sphingolipids	Ceramides	Sphingoid base d18:1		Cer(d18:1/25:0)		HMDB04957	Cer	Cer	341017	1.19505	0.0763867	0.187109	6		0.722759	0.0760196	0.186209	6		0.604793	-0.725488	0.001372
SphLip_35	Sphingolipids	Sphingomyelin	Sphingoid base d18:1		SM(31:1)			SM	SM	350002	1.50043	0.0964811	0.236329	6		0.708372	0.102336	0.250671	6		0.472112	-1.0828	0.000217932
SphLip_34	Sphingolipids	Sphingomyelin	Sphingoid base d18:0		SM(38:0)			SM	SM	350003	1.81463	0.130023	0.31849	6		0.344643	0.047628	0.116664	6		0.189925	-2.3965	2.92214e-05
SphLip_30	Sphingolipids	Sphingomyelin			SM(42:1)			SM	SM	350004	1.73807	0.108756	0.266397	6		0.334919	0.0524035	0.128362	6		0.192696	-2.3756	3.94222e-07
SphLip_32	Sphingolipids	Sphingomyelin	Sphingoid base d18:1		SM(43:1)			SM	SM	350005	1.53007	0.0984985	0.241271	6		0.466985	0.0672274	0.164673	6		0.305205	-1.71215	4.50871e-06
SphLip_21	Sphingolipids	Sphingomyelin	Sphingoid base d16:1		SM(d16:1/24:1)		HMDB11694	SM	SM	350006	1.65875	0.0885046	0.216791	6		0.439589	0.0580475	0.142187	6		0.265011	-1.91587	4.28906e-07
SphLip_08	Sphingolipids	Sphingomyelin	Mixed sphingoid base		SM(32:1)	SM(d16:1/16:0) + SM(d18:1/14:0)		SM	SM	350007	1.57909	0.0916053	0.224386	6		0.466651	0.0766652	0.187791	6		0.29552	-1.75867	3.0407e-06
SphLip_09	Sphingolipids	Sphingomyelin	Mixed sphingoid base		SM(33:1)	SM(d17:1/16:0) + SM(d18:1/15:0)		SM	SM	350008	1.4687	0.077104	0.188865	6		0.595499	0.0896467	0.219589	6		0.405459	-1.30237	2.35633e-05
SphLip_02	Sphingolipids	Sphingomyelin	Sphingoid base d18:0		SM(d18:0/14:0)		HMDB12085	SM	SM	350009	1.63746	0.091661	0.224523	6		0.390266	0.0489009	0.119782	6		0.238337	-2.06893	2.91008e-07
SphLip_03	Sphingolipids	Sphingomyelin	Sphingoid base d18:0		SM(d18:0/15:0)			SM	SM	350010	1.58855	0.0838392	0.205363	6		0.386949	0.0634259	0.155361	6		0.243585	-2.0375	4.61083e-07
SphLip_04	Sphingolipids	Sphingomyelin	Sphingoid base d18:0		SM(d18:0/16:0)		HMDB10168	SM	SM	350011	1.76501	0.0937157	0.229556	6		0.26586	0.0395575	0.0968958	6		0.150628	-2.73093	4.14185e-08
SphLip_05	Sphingolipids	Sphingomyelin	Sphingoid base d18:0		SM(d18:0/18:0)		HMDB12087	SM	SM	350012	1.58168	0.0843864	0.206704	6		0.419863	0.0617736	0.151314	6		0.265454	-1.91346	6.01275e-07
SphLip_06	Sphingolipids	Sphingomyelin	Sphingoid base d18:0		SM(d18:0/22:0)		HMDB12091	SM	SM	350013	1.70827	0.0930988	0.228045	6		0.292933	0.0405472	0.09932	6		0.171479	-2.5439	7.06565e-08
SphLip_07	Sphingolipids	Sphingomyelin	Sphingoid base d18:1		SM(d18:1/12:0)		HMDB12096	SM	SM	350014	1.13523	0.0357106	0.0874727	6		0.886435	0.102467	0.250993	6		0.780843	-0.356895	0.0603391
SphLip_10	Sphingolipids	Sphingomyelin	Sphingoid base d18:1		SM(d18:1/16:0)		HMDB10169	SM	SM	350015	1.51461	0.0659365	0.161511	6		0.412998	0.0701344	0.171793	6		0.272676	-1.87474	4.55877e-07
SphLip_12	Sphingolipids	Sphingomyelin	Sphingoid base d18:1		SM(d18:1/17:0)			SM	SM	350016	1.4185	0.0754723	0.184869	6		0.635473	0.0985673	0.24144	6		0.44799	-1.15846	8.82336e-05
SphLip_13	Sphingolipids	Sphingomyelin	Sphingoid base d18:1		SM(d18:1/18:0)		HMDB01348	SM	SM	350017	1.20781	0.0166175	0.0407043	6		0.649175	0.0511817	0.125369	6		0.53748	-0.895717	4.46925e-05
SphLip_14	Sphingolipids	Sphingomyelin	Mixed sphingoid base		SM(36:2)	SM(d18:1/18:1) + SM(d18:2/18:0)		SM	SM	350018	1.23137	0.0439529	0.107662	6		0.706033	0.088458	0.216677	6		0.573371	-0.80246	0.000338471
SphLip_16	Sphingolipids	Sphingomyelin	Mixed sphingoid base		SM(38:1)	SM(d18:1/20:0) + SM(16:1/22:0)		SM	SM	350019	1.55216	0.059655	0.146124	6		0.409826	0.0520893	0.127592	6		0.264035	-1.9212	5.09004e-08
SphLip_20	Sphingolipids	Sphingomyelin	Sphingoid base d18:1		SM(d18:1/22:0)		HMDB12103	SM	SM	350021	1.66499	0.0875826	0.214533	6		0.352853	0.0517602	0.126786	6		0.211925	-2.23838	1.4782e-07
SphLip_23	Sphingolipids	Sphingomyelin	Sphingoid base d18:1		SM(d18:1/23:0)		HMDB12105	SM	SM	350022	1.49504	0.0797648	0.195383	6		0.506634	0.0703175	0.172242	6		0.338877	-1.56117	3.09271e-06
SphLip_24	Sphingolipids	Sphingomyelin	Sphingoid base d18:1		SM(d18:1/23:1)			SM	SM	350023	1.62575	0.100805	0.246921	6		0.442799	0.070518	0.172733	6		0.272366	-1.87638	2.27372e-06
SphLip_28	Sphingolipids	Sphingomyelin	Mixed sphingoid base		SM(42:3)	SM(d18:2/24:1) + SM(d18:1/24:2)		SM	SM	350024	1.56902	0.0847549	0.207606	6		0.473325	0.0822316	0.201425	6		0.30167	-1.72896	3.14402e-06
SphLip_26_SphLip_27	Sphingolipids	Sphingomyelin	Mixed sphingoid base		SM(d18:1/24:1) + SM(d18:2/24:0)			SM	SM	350026	1.78939	0.0989006	0.242256	6		0.336436	0.0486286	0.119115	6		0.188017	-2.41106	1.20054e-07
SphLip_31	Sphingolipids	Sphingomyelin	Sphingoid base d18:1		SM(d18:1/25:0)			SM	SM	350027	1.62006	0.0900663	0.220616	6		0.401913	0.0607625	0.148837	6		0.248084	-2.0111	5.51832e-07
SphLip_29	Sphingolipids	Sphingomyelin	Sphingoid base d18:2		SM(d18:2/14:0)			SM	SM	350028	1.2933	0.0613698	0.150325	6		0.687907	0.0955124	0.233957	6		0.531899	-0.910776	0.000331766
SphLip_11	Sphingolipids	Sphingomyelin	Sphingoid base d18:2		SM(d18:2/16:0)			SM	SM	350029	1.72213	0.112527	0.275634	6		0.413525	0.070073	0.171643	6		0.240125	-2.05814	1.78913e-06
SphLip_17	Sphingolipids	Sphingomyelin	Sphingoid base d18:2		SM(d18:2/20:0)			SM	SM	350030	1.40463	0.0267571	0.0655411	6		0.597779	0.0442575	0.108408	6		0.425578	-1.23251	2.39528e-08
SphLip_22	Sphingolipids	Sphingomyelin	Sphingoid base d18:2		SM(d18:2/22:0)			SM	SM	350031	1.54096	0.0789357	0.193352	6		0.498622	0.0661995	0.162155	6		0.323579	-1.62781	1.42768e-06
CMH_01	Sphingolipids	Monohexosylceramides	Sphingoid base d18:1		CMH(d18:1/16:0)		HMDB04971	CMH	CMH	360001	1.69447	0.0861588	0.211045	6		0.329093	0.0813644	0.199301	6		0.194216	-2.36426	4.27888e-07
CMH_02	Sphingolipids	Monohexosylceramides	Sphingoid base d18:1		CMH(d18:1/22:0)		HMDB04974	CMH	CMH	360002	1.32147	0.0882234	0.216102	6		0.769493	0.0817084	0.200144	6		0.582299	-0.780168	0.000994723
CMH_03	Sphingolipids	Monohexosylceramides	Sphingoid base d18:1		CMH(d18:1/24:0)		HMDB04978	CMH	CMH	360003	1.50101	0.095385	0.233645	6		0.533132	0.106701	0.261363	6		0.355181	-1.49337	4.96354e-05
Chemical classes
FA	Fatty acids				Fatty acids					1000101	19.5941	1.17262	2.87232	6		20.4736	1.20579	2.95357	6		1.04488	0.0633423	0.612447
SFA	Fatty acids				Saturated fatty acids					1000102	3.95474	0.219924	0.538702	6		3.61489	0.127688	0.312771	6		0.914066	-0.12963	0.211036
MUFA	Fatty acids				Monounsaturated fatty acids					1000103	4.07129	0.358863	0.879031	6		4.1676	0.223339	0.547067	6		1.02365	0.0337293	0.82436
PUFA	Fatty acids				Polyunsaturated fatty acids					1000104	11.5681	0.756119	1.85211	6		12.6911	1.17765	2.88463	6		1.09708	0.133665	0.440955
UFA	Fatty acids			MUFA+PUFA	Unsaturated fatty acids					1000105	15.6394	1.09411	2.68001	6		16.8587	1.32657	3.24942	6		1.07796	0.108309	0.494473
FA_omega_3	Fatty acids				Fatty acids omega 3					1000111	3.13881	0.239869	0.587556	6		4.85796	0.617185	1.51179	6		1.54771	0.630134	0.0266608
FA_omega_6	Fatty acids				Fatty acids omega 6					1000112	6.15595	0.411686	1.00842	6		5.8691	0.501598	1.22866	6		0.953403	-0.0688413	0.667865
FA_omega_9	Fatty acids				Fatty acids omega 9					1000112	2.66953	0.250167	0.612783	6		1.25191	0.130371	0.319342	6		0.468963	-1.09245	0.00051774
FA.16.1	Fatty acids			FA with 16:1 FA chains	FA 16:1					1000151	0.535541	0.0500791	0.122668	6		1.50502	0.146666	0.359257	6		2.81027	1.49071	0.000703582
FA.18.1	Fatty acids			FA with 18:1 FA chains	FA 18:1					1000152	2.05412	0.190138	0.46574	6		2.02629	0.102507	0.251091	6		0.986452	-0.0196798	0.900041
FA.18.2	Fatty acids			FA with 18:2 FA chains	FA 18:2					1000153	1.13278	0.0698713	0.171149	6		2.40513	0.152114	0.372601	6		2.12321	1.08625	1.83797e-05
AC	Acylcarnitines				Acylcarnitines					1000421	10.552	0.727995	1.78322	6		2.11219	0.300598	0.736313	6		0.20017	-2.3207	8.40673e-07
DG	Glycerolipids				Diacylglycerols					1001011	13.0816	0.211175	0.517272	6		12.1234	1.23114	3.01565	6		0.926753	-0.109742	0.475831
Sat.DG	Glycerolipids				Saturated Diacylglycerols					1001012	3.95728	0.0896993	0.219718	6		3.67794	0.239052	0.585555	6		0.929409	-0.105614	0.299572
Unsat.DG	Glycerolipids				Unsaturated Diacylglycerols					1001013	9.12432	0.172822	0.423327	6		8.44549	1.01959	2.49748	6		0.925602	-0.111537	0.539044
Unsat (1=)DG	Glycerolipids				Monounsaturated (1sat) Diacylglycerols					1001014	4.37919	0.0627539	0.153715	6		3.41295	0.342938	0.840023	6		0.779357	-0.359644	0.0366454
Unsat (>2=)DG	Glycerolipids				Polyunsaturated (>2sat) Diacylglycerols					1001015	2.40862	0.0702084	0.171975	6		3.49248	0.498983	1.22225	6		1.44999	0.536047	0.0820526
TG	Glycerolipids				Triacylglycerols					1001021	70.7527	3.06612	7.51044	6		86.219	11.9881	29.3648	6		1.2186	0.285221	0.260602
Sat.TG	Glycerolipids				Saturated Triacylglycerols					1001022	15.269	0.416272	1.01965	6		14.4358	1.03983	2.54706	6		0.945429	-0.0809595	0.474034
Unsat.TG	Glycerolipids				Unsaturated Triacylglycerols					1001023	55.4837	2.80282	6.86548	6		71.7832	11.1694	27.3593	6		1.29377	0.371584	0.20983
Unsat (1=)TG	Glycerolipids				Monounsaturated (1sat) Triacylglycerols					1001024	17.1756	0.726999	1.78078	6		17.0076	2.33096	5.70965	6		0.990216	-0.0141847	0.94738
Unsat (>3=)TG	Glycerolipids				Polyunsaturated (>3sat) Triacylglycerols					1001025	14.6362	0.902096	2.20967	6		30.6402	5.12666	12.5577	6		2.09345	1.06588	0.0255548
ChoE	Sterols				Cholesteryl Esters					1002101	5.2429	0.202342	0.495634	6		5.37272	0.592838	1.45215	6		1.02476	0.0352869	0.842517
PC	Glycerophospholipids				Phosphatidylcholines					1005001	81.2094	4.20694	10.3049	6		47.0828	6.95015	17.0243	6		0.57977	-0.786448	0.00182694
DAPC	Glycerophospholipids				Diacylglycerophosphocholine					1005015	64.4654	3.24832	7.95673	6		34.0172	5.00588	12.2619	6		0.527681	-0.922261	0.000462418
MEMAPC	Glycerophospholipids				1-ether, 2-acylglycerophosphocholines					1005005	16.7441	0.970006	2.37602	6		13.0656	1.95135	4.77981	6		0.780311	-0.357878	0.122294
MEMAPC.O_plasmanyles	Glycerophospholipids				1-ether, 2-acylglycerophosphocholines O_plasmanyles					1005006	10.2817	0.595655	1.45905	6		5.78015	0.955591	2.34071	6		0.56218	-0.830897	0.00252778
MEMAPC.P_plasmenyles	Glycerophospholipids				1-ether, 2-acylglycerophosphocholines P_plasmenyles					1005007	6.46236	0.38185	0.935339	6		7.28542	1.00126	2.45258	6		1.12736	0.17295	0.460205
LPC	Glycerophospholipids				Lysophosphatidylcholines					1005002	57.9709	4.57613	11.2092	6		32.4363	3.81769	9.35139	6		0.559527	-0.83772	0.00159954
MAPC_total	Glycerophospholipids				Monoacylglycerophosphocholine					1005018	46.703	3.76722	9.22776	6		26.2601	3.03968	7.44566	6		0.562279	-0.830642	0.00176267
sn1.MAPC	Glycerophospholipids				1-Monoacylglycerophosphocholine					1005014	25.454	1.64187	4.02175	6		11.887	1.32405	3.24325	6		0.467	-1.09851	7.51661e-05
sn2.MAPC	Glycerophospholipids				2-Monoacylglycerophosphocholine					1005016	20.0356	2.05473	5.03303	6		13.6762	1.79943	4.40769	6		0.682594	-0.550901	0.0421672
sn1.MEPC	Glycerophospholipids				1-Monoetherglycerophosphocholine					1005017	11.2679	0.829759	2.03249	6		6.17617	0.849351	2.08048	6		0.548122	-0.867431	0.00159084
MEPC.O_plasmanyles	Glycerophospholipids				1-Monoetherglycerophosphocholine O_plasmanyles					1005010	8.19435	0.653897	1.60171	6		3.49708	0.491438	1.20377	6		0.426767	-1.22848	0.00018707
MEPC.P_plasmenyles	Glycerophospholipids				1-Monoetherglycerophosphocholine P_plasmenyles					1005011	3.07353	0.185806	0.455131	6		2.67909	0.363356	0.890036	6		0.871668	-0.198149	0.356591
PE	Glycerophospholipids				Phosphatidylethanolamines					1005017	43.7474	2.80767	6.87737	6		18.9024	3.28135	8.03764	6		0.432081	-1.21062	0.000184406
DAPE	Glycerophospholipids				Diacylglycerophosphoethanolamine					1005023	18.2928	1.13678	2.78454	6		7.64129	1.35419	3.31707	6		0.417722	-1.25939	0.000127898
MEMAPE	Glycerophospholipids				1-ether, 2-acylglycerophosphoethanolamine					1005019	25.4546	1.67649	4.10654	6		11.2612	1.92963	4.72661	6		0.442401	-1.17657	0.000243215
MEMAPE.O_plasmanyles	Glycerophospholipids				1-ether, 2-acylglycerophosphoethanolamine O_plasmanyles					1005008	1.56521	0.111943	0.274204	6		0.487934	0.0781963	0.191541	6		0.311736	-1.6816	1.33013e-05
MEMAPE.P_plasmenyles	Glycerophospholipids				1-ether, 2-acylglycerophosphoethanolamine P_plasmenyles					1005009	12.133	0.822598	2.01495	6		6.26102	1.12897	2.76541	6		0.516033	-0.954465	0.00181814
LPE	Glycerophospholipids				Lysophosphatidylethanolamines					1005018	36.2002	4.09773	10.0374	6		18.6517	2.46395	6.03542	6		0.515236	-0.956694	0.0043163
MAPE_total	Glycerophospholipids				Monoacylglycerophosphoethanolamine					1005022	30.8245	3.51603	8.61247	6		16.0837	2.13679	5.23405	6		0.521784	-0.938477	0.00498904
sn1.MAPE	Glycerophospholipids				1-Monoacylglycerophosphoethanolamine					1005020	10.4671	1.38922	3.40289	6		6.77034	0.866863	2.12337	6		0.646818	-0.628568	0.0475623
sn2.MAPE	Glycerophospholipids				2-Monoacylglycerophosphoethanolamine					1005021	12.4168	1.29579	3.17401	6		4.65729	0.667316	1.63458	6		0.37508	-1.41473	0.00033594
sn1.MEPE	Glycerophospholipids				1-Monoetherglycerophosphoethanolamine					1005024	5.3757	0.590982	1.4476	6		2.56794	0.329727	0.807662	6		0.477695	-1.06584	0.0019834
MEPE.O_plasmanyles	Glycerophospholipids				1-Monoetherglycerophosphoethanolamine O_plasmanyles					1005012	1.46082	0.148574	0.36393	6		0.556472	0.0718777	0.176064	6		0.380932	-1.3924	0.000269504
MEPE.P_plasmenyles	Glycerophospholipids				1-Monoetherglycerophosphoethanolamine P_plasmenyles					1005013	3.91488	0.445575	1.09143	6		2.01147	0.258869	0.634097	6		0.513801	-0.960717	0.00415159
PI	Glycerophospholipids				Phosphatidylinositols					1.00503e+06	7.83217	0.662244	1.62216	6		2.575	0.43114	1.05607	6		0.328772	-1.60484	5.68953e-05
LPI	Glycerophospholipids				Lysophosphatidylinositols					1.00503e+06	7.69146	0.899578	2.20351	6		7.17915	1.21487	2.9758	6		0.933392	-0.0994446	0.741691
LPG	Glycerophospholipids				Lysophosphatidylglycerols					1005005	1.41589	0.061627	0.150955	6		0.765515	0.173205	0.424265	6		0.540659	-0.887209	0.011463
PC_DHA	Glycerophospholipids			PC with 22:6 FA	PC-DHA (22:6)					1005531	7.16683	0.454226	1.11262	6		3.07927	0.458814	1.12386	6		0.429657	-1.21874	8.55697e-05
PE_DHA	Glycerophospholipids			PE with 22:6 FA	PE-DHA (22:6)					1005532	8.08487	0.674403	1.65194	6		1.81682	0.344807	0.844602	6		0.224718	-2.15381	8.74395e-06
PE_20.4	Glycerophospholipids			PE with 20:4 FA (arachidonic acid)	PE-AA (20:4)					1005550	12.8818	0.808242	1.97978	6		7.60003	1.4166	3.46996	6		0.58998	-0.761263	0.00889232
PC_20.4	Glycerophospholipids			PC with 20:4 FA(arachidonic acid)	PC-AA (20:4)					1005551	19.172	0.946655	2.31882	6		14.879	1.99222	4.87992	6		0.776077	-0.365728	0.0802326
Cer	Sphingolipids				Ceramides					1010007	12.8464	0.737556	1.80664	6		11.1625	1.35781	3.32595	6		0.868925	-0.202697	0.301398
SM	Sphingolipids				Sphingomyelins					1011007	41.5663	2.08294	5.10215	6		13.1878	1.80678	4.42569	6		0.317272	-1.65621	1.22039e-06
CMH	Sphingolipids				Monohexosylceramides					1012008	4.51695	0.259268	0.635075	6		1.63172	0.268126	0.656772	6		0.361243	-1.46896	1.57841e-05
